# Supplementary material for: Accelerometry as a method for external workload monitoring in invasion team sports. A systematic review
Source: PLoS One. 2020 Aug 25;15(8):e0236643. doi: 10.1371/journal.pone.0236643 (PMC7447012; doi:10.1371/journal.pone.0236643)
Supplement: S2 File — (XLSX) [file pone.0236643.s006.xlsx]

## Sheet: Review
COMBINATION	DATABASE	TYPE	AUTHORS	TITLE	JOURNAL	JOURNAL SELECTED	SPECIFIC DATE	YEAR	YEAR	DUPLICATES	OUT-DATE	TYPE	THEME	TYPE SPORT	SPORT	CONT	LEVEL	GENDER	LOCATION	COMPANY	DEVICE	PLTM	PLX	PLY	PLZ	PLSLOW	PL2D	IMA	LOC EF	COLLISION	IMPACT	FLOAD	BL	BL2D	TL	DSL	PLRT	ACEL	PLRE	IMPLOAD	FREQUENCY	3D vs 2D	Nº ACEL	RELIABLE	VALID	RELIABLE & VALID
2	PUBMED	J	COPONY DG, ROOKS R.	The basic walking load involved in attending the university as measured by a pedometer; the walking load of college women.	Res Q		1949-05-01	1949		0	0
1	WOS	J	HANG, YS; LIPPERT, FG; SPOLEK, GA; FRANKEL, VH; HARRINGTON, RM	BIOMECHANICAL STUDY OF THE PITCHING ELBOW	INTERNATIONAL ORTHOPAEDICS		1979	1979		0	0
7	WOS	J	Smith, A W; Bishop, P J; Wells, R P	Alterations in head dynamics with the addition of a hockey helmet and face shield under inertial loading.	Canadian journal of applied sport sciences. Journal canadien des sciences appliquees au sport		1985-Jun	1985		0	0
7	PUBMED	J	Smith AW, Bishop PJ, Wells RP.	Alterations in head dynamics with the addition of a hockey helmet and face shield under inertial loading.	Can J Appl Sport Sci		1985-06-01	1985		1
7	SCOPUS	J	Smith A.W., Bishop P.J., Wells R.P.	Alterations in head dynamics with the addition of a hockey helmet and face shield under inertial loading.	Canadian journal of applied sport sciences. Journal canadien des sciences appliquees au sport			1985		1
1	PUBMED	J	Murray DA, Harrison E.	Constant velocity dynamometer: an appraisal using mechanical loading.	Med Sci Sports Exerc		1986-12-01	1986		0	0
7	PUBMED	J	Murray DA, Harrison E.	Constant velocity dynamometer: an appraisal using mechanical loading.	Med Sci Sports Exerc		1986-12-01	1986		1
1	PUBMED	J	J√∏rgensen U.	Body load in heel-strike running: the effect of a firm heel counter.	Am J Sports Med		1990-03-01	1990		0	0
1	WOS	J	KIM, W; VOLOSHIN, AS	DYNAMIC LOADING DURING RUNNING ON VARIOUS SURFACES	HUMAN MOVEMENT SCIENCE		1992-12-01	1992		0	0
1	SCOPUS	J	Hennig E.M., Rosenbaum D., Milani T.L.	Transfer of tennis racket vibrations onto the human forearm	Medicine and Science in Sports and Exercise			1992		0	0
7	PUBMED	J	Whalen R, Quintana J, Emery J.	A method for continuous monitoring of the ground reaction force during daily activity.	Physiologist		1993-01-01	1993		0	0
1	WOS	J	GAJEWSKI, J; VIITASALO, JT	EFFECTS OF MUSCLE TORQUE AND STIFFNESS OF SPRING LOAD ON HUMAN LOWER LEG TREMOR	HUMAN MOVEMENT SCIENCE		1993-05-01	1993		0	0
1	SCOPUS	J	Gajewski J., Viitasalo J.T.	Effects of muscle torque and stiffness of spring load on human lower leg tremor	Human Movement Science			1993		1
7	SCOPUS	C	Yee Albert G., Mote Jr. C.D.	Skiing forces and moments at the knee and boot top: Boot stiffness effects and modeling	ASTM Special Technical Publication			1993		0	0
3	PUBMED	J	Schlegl M, Matula M, Alt E.	[Improvement in oxygen consumption by frequency-adjusted pacemaker stimulation: effect of intrinsic heart rate].	Z Kardiol		1994-12-01	1994		0	0
1	SCOPUS	J	Wang Chung-Li, Cheng Cheng-Kung, Hang Yi-Shiong, Liu Tang-Kue	Change of shock absorbing characteristics of heel pad after running	Biomedical Engineering - Applications, Basis and Communications			1994		0	0
7	PUBMED	J	Fregly BJ, Zajac FE, Dairaghi CA.	Crank inertial load has little effect on steady-state pedaling coordination.	J Biomech		1996-12-01	1996		0	0
8	PUBMED	J	Fregly BJ, Zajac FE, Dairaghi CA.	Crank inertial load has little effect on steady-state pedaling coordination.	J Biomech		1996-12-01	1996		1
1	SCOPUS	J	Kermani A., McKenzie W.M.C., Bensalem A., Chisholm A.	The static and dynamic response of A MDF groove-lock flooring system	Journal of the Institute of Wood Science			1996		0	0
7	PUBMED	J	Martin JC, Wagner BM, Coyle EF.	Inertial-load method determines maximal cycling power in a single exercise bout.	Med Sci Sports Exerc		1997-12-31	1997		0	0
1	WOS	J	Pratt, G W	Model for injury to the foreleg of the Thoroughbred racehorse.	Equine veterinary journal. Supplement		1997-May	1997		0	0
1	SCOPUS	J	Pratt G.W.	Model for injury to the foreleg of the Thoroughbred racehorse.	Equine veterinary journal. Supplement			1997		1
1	PUBMED	J	Sekioka K, Takaba H, Nakano T.	Parallel recording of physical activity on commercial Holter recorders.	Front Med Biol Eng		1997-01-01	1997		0	0
2	WOS	J	Brizuela, G; Llana, S; Ferrandis, R; GarciaBelenguer, AC	The influence of basketball shoes with increased ankle support on shock attenuation and performance in running and jumping	JOURNAL OF SPORTS SCIENCES		1997-10-01	1997		0	0
2	SCOPUS	J	Brizuela G., Llana S., Ferrandis R., García-Belenguer A.C.	The influence of basketball shoes with increased ankle support on shock attenuation and performance in running and jumping	Journal of Sports Sciences			1997		1
1	SCOPUS	C	Potvin J., Montanez R., Peek G.E.	The parks college ram-air parachute deployment study: A status report	14th Aerodynamic Decelerator Systems Technology Conference			1997		0	0
3	PUBMED	J	Candinas R, Jakob M, Buckingham TA, Mattmann H, Amann FW.	Vibration, acceleration, gravitation, and movement: activity controlled rate adaptive pacing during treadmill exercise testing and daily life activities.	Pacing Clin Electrophysiol		1997-07-01	1997		0	0
1	SCOPUS	J	Barpanda D., Raju Mantena P.	Dynamic performance characterization of hockey sticks using a combined vibrational energy level and modal analysis approach	American Society of Mechanical Engineers, Noise Control and Acoustics Division (Publication) NCA			1998		0	0
1	PUBMED	J	Malinowski K.	Interindividual comparison of different sensor principles for rate adaptive pacing.	Pacing Clin Electrophysiol		1998-11-24	1998		0	0
1	WOS	J	Van den Bogert, AJ; Read, L; Nigg, BM	An analysis of hip joint loading during walking, running, and skiing	MEDICINE AND SCIENCE IN SPORTS AND EXERCISE		1999-01-01	1999		0	0
2	WOS	J	Van den Bogert, AJ; Read, L; Nigg, BM	An analysis of hip joint loading during walking, running, and skiing	MEDICINE AND SCIENCE IN SPORTS AND EXERCISE		1999-01-01	1999		1
1	WOS	J	Ogon, M; Aleksiev, AR; Pope, MH; Wimmer, C; Saltzman, CL	Does arch height affect impact loading at the lower back level in running?	FOOT & ANKLE INTERNATIONAL		1999-04-01	1999		0	0
1	WOS	J	de Wet, FA; Heyns, M; Pretorius, J	Shock absorption potential of different mouth guard materials	JOURNAL OF PROSTHETIC DENTISTRY		1999-09-01	1999		0	0
1	SCOPUS	J	de Wet F.A., Heyns M., Pretorius J.	Shock absorption potential of different mouth guard materials.	The Journal of prosthetic dentistry			1999		1
1	PUBMED	J	de Wet FA, Heyns M, Pretorius J.	Shock absorption potential of different mouth guard materials.	J Prosthet Dent		1999-09-09	1999		1
3	PUBMED	J	Jakicic JM, Winters C, Lagally K, Ho J, Robertson RJ, Wing RR.	The accuracy of the TriTrac-R3D accelerometer to estimate energy expenditure.	Med Sci Sports Exerc		1999-05-20	1999		0	0
4	PUBMED	J	Jakicic JM, Winters C, Lagally K, Ho J, Robertson RJ, Wing RR.	The accuracy of the TriTrac-R3D accelerometer to estimate energy expenditure.	Med Sci Sports Exerc		1999-05-20	1999		1
1	WOS	J	Willemen, MA; Savelberg, HHCM; Barneveld, A	The effect of orthopaedic shoeing on the force exerted by the deep digital flexor tendon on the navicular bone in horses	EQUINE VETERINARY JOURNAL		1999-01-01	1999		0	0
1	WOS	J	Mizrahi, J; Verbitsky, O; Isakov, E	Fatigue-related loading imbalance on the shank in running: a possible factor in stress fractures	ANNALS OF BIOMEDICAL ENGINEERING		2000-04-01	2000		0	0
1	SCOPUS	C	Grohs T.M., Archer S.	Head impact protection developments in the F1 cockpit with investigations to correlate head movement to brain injury	SAE Technical Papers			2000		0	0
1	WOS	J	Kai, M; Aoki, O; Hiraga, A; Oki, H; Tokuriki, M	Use of an instrument sandwiched between the hoof and shoe to measure vertical ground reaction forces and three-dimensional acceleration at the walk, trot, and canter in horses	AMERICAN JOURNAL OF VETERINARY RESEARCH		2000-08-01	2000		0	0
1	SCOPUS	J	Hendelman D., Miller K., Baggett C., Debold E., Freedson P.	Validity of accelerometry for the assessment of moderate intensity physical activity in the field	Medicine and Science in Sports and Exercise			2000		0	0
2	SCOPUS	J	Hendelman D., Miller K., Baggett C., Debold E., Freedson P.	Validity of accelerometry for the assessment of moderate intensity physical activity in the field	Medicine and Science in Sports and Exercise			2000		1
1	PUBMED	J	Hendelman D, Miller K, Baggett C, Debold E, Freedson P.	Validity of accelerometry for the assessment of moderate intensity physical activity in the field.	Med Sci Sports Exerc		2000-09-19	2000		1
2	PUBMED	J	Hendelman D, Miller K, Baggett C, Debold E, Freedson P.	Validity of accelerometry for the assessment of moderate intensity physical activity in the field.	Med Sci Sports Exerc		2000-09-19	2000		1
7	PUBMED	J	Mattes SJ, Martin PE, Royer TD.	Walking symmetry and energy cost in persons with unilateral transtibial amputations: matching prosthetic and intact limb inertial properties.	Arch Phys Med Rehabil		2000-05-12	2000		0	0
7	PUBMED	J	Matheson JW, Kernozek TW, Fater DC, Davies GJ.	Electromyographic activity and applied load during seated quadriceps exercises.	Med Sci Sports Exerc		2001-10-03	2001		0	0
1	WOS	J	Ogon, M; Aleksiev, AR; Spratt, KF; Pope, MH; Saltzman, CL	Footwear affects the behavior of low back muscles when jogging	INTERNATIONAL JOURNAL OF SPORTS MEDICINE		2001-08-01	2001		0	0
3	SCOPUS	J	Greco E.M., Ferrario M., Romano S.	Clinical evaluation of peak endocardial acceleration as a sensor for rate responsive pacing	PACE - Pacing and Clinical Electrophysiology			2003		0	0
1	PUBMED	J	Andrew DP, Chow JW, Knudson DV, Tillman MD.	Effect of ball size on player reaction and racket acceleration during the tennis volley.	J Sci Med Sport		2003-06-13	2003		0	0
1	WOS	J	Takeda, T; Ishigami, K; Jun, H; Nakajima, K; Shimada, A; Ogawa, T	The influence of the sensor type on the measured impact absorption of mouthguard material	DENTAL TRAUMATOLOGY		2004-02-01	2004		0	0
1	SCOPUS	J	Takeda T., Ishigami K., Jun H., Nakajima K., Shimada A., Ogawa T.	The influence of the sensor type on the measured impact absorption of mouthguard material	Dental Traumatology			2004		1
1	PUBMED	J	Takeda T, Ishigami K, Jun H, Nakajima K, Shimada A, Ogawa T.	The influence of the sensor type on the measured impact absorption of mouthguard material.	Dent Traumatol		2004-03-05	2004		1
1	WOS	J	Crowell, Harrison P.; Milner, Clare E.; Davis, Irene S.; Hamill, Joseph	Short-term Retention Of Gait Changes After Real-time Feedback To Reduce Tibial Shock	MEDICINE AND SCIENCE IN SPORTS AND EXERCISE		2005-05-01	2005		0	0
2	SCOPUS	J	Nowicky A.V., Burdett R., Horne S.	The impact of ergometer design on hip and trunk muscle activity patterns in elite rowers: An electromyographic assessment	Journal of Sports Science and Medicine			2005		0	0
2	PUBMED	J	Nowicky AV, Horne S, Burdett R.	The impact of ergometer design on hip and trunk muscle activity patterns in elite rowers: an electromyographic assessment.	J Sports Sci Med		2005-03-01	2005		1
1	WOS	J	Niessen, Margot; Hartmann, Ulrich; Kinnunen, Hannu; Laukkanen, Raija	Accelerometer Based Sensor Technology in Running Training	MEDICINE AND SCIENCE IN SPORTS AND EXERCISE		2006-05-01	2006		0	0
1	WOS	J	Milner, CE; Ferber, R; Pollard, CD; Hamill, J; Davis, IS	Biomechanical factors associated with tibial stress fracture in female runners	MEDICINE AND SCIENCE IN SPORTS AND EXERCISE		2006-02-01	2006		0	0
3	PUBMED	J	Dencker M, Thorsson O, Karlsson MK, Lind√©n C, Svensson J, Wollmer P, Andersen LB.	Daily physical activity and its relation to aerobic fitness in children aged 8-11 years.	Eur J Appl Physiol		2006-01-13	2006		0	0
1	SCOPUS	C	Caprioli A., Cigada A., Sala R., Zappa E.	Image based measurement of a stadium excitation due to jumping people	Conference Proceedings of the Society for Experimental Mechanics Series			2006		0	0
1	WOS	J	Cramer, Joel T.; Fry, Andy C.; Schilling, Brian K.; Weir, Joseph P.; Beck, Travis W.; Moore, Christopher A.; Falvo, Michael J.; Housh, Terry J.	Relationships Among the Gross Lateral Movement Phase of the Mechanomyogram and Muscle Fiber Type	MEDICINE AND SCIENCE IN SPORTS AND EXERCISE		2006-05-01	2006		0	0
2	WOS	J	Hartmann, Ulrich; Niessen, Margot; Laukkanen, Raija; Kinnunen, Hannu	Running Load, Training Status and Mood State Using Computerised Testing	MEDICINE AND SCIENCE IN SPORTS AND EXERCISE		2006-05-01	2006		0	0
1	WOS	J	Choi, Chisun; Deok, Eun Seon; Shin, In-Sik; 남기정; 서정석; 김석범	Shock Attenuation Mechanism in Drop Landing According to the Backpack Weight Changes	Korean Journal of Sport Biomechanics		2006	2006		0	0
1	PUBMED	J	Ikemoto Y, Demura S, Yamaji S, Nakada M, Kitabayashi T, Nagasawa Y.	The characteristics of simple muscle power by gripping: gender differences and reliability of parameters using various loads.	J Sports Med Phys Fitness		2006-04-06	2006		0	0
1	SCOPUS	J	Gobbo M., Cè E., Diemont B., Esposito F., Orizio C.	Torque and surface mechanomyogram parallel reduction during fatiguing stimulation in human muscles	European Journal of Applied Physiology			2006		0	0
1	SCOPUS	C	Fratini A., Cesarelli M., Bifulco P., La Gatta A., Romano M., Pasquariello G.	Acceleration driven adaptive filter to remove motion artefact from EMG recordings in whole body vibration	IFMBE Proceedings			2007		1
1	WOS	C	Fratini, A.; Cesarelli, M.; Bifulco, P.; La Gatta, A.; Romano, M.; Pasquariello, G.	Acceleration driven adaptive filter to remove motion artifact from EMG recordings in Whole Body Vibration	11TH MEDITERRANEAN CONFERENCE ON MEDICAL AND BIOLOGICAL ENGINEERING AND COMPUTING 2007, VOLS 1 AND 2		2007	2007		0	0
4	WOS	J	Aznar-Lain, S.; Webster, A. L.; Canete, S.; Juan, A. F. San; Lopez Mojares, L. M.; Perez, M.; Lucia, A.; Chicharro, J. L.	Effects of inspiratory muscle training on exercise capacity and spontaneous physical activity in elderly subjects: a randomized controlled pilot trial	INTERNATIONAL JOURNAL OF SPORTS MEDICINE		2007-12-01	2007		0	0
4	PUBMED	J	Aznar-Lain S, Webster AL, Ca√±ete S, San Juan AF, L√≥pez Mojares LM, P√©rez M, Lucia A, Chicharro JL.	Effects of inspiratory muscle training on exercise capacity and spontaneous physical activity in elderly subjects: a randomized controlled pilot trial.	Int J Sports Med		2007-05-31	2007		1
7	WOS	J	Hall, Matthew J.	Measuring felt recoil of sporting arms	INTERNATIONAL JOURNAL OF IMPACT ENGINEERING		2008-06-01	2008		0	0
7	SCOPUS	J	Hall M.J.	Measuring felt recoil of sporting arms	International Journal of Impact Engineering			2008		1
7	SCOPUS	J	Scher I., Richards D., Carhart M., Thomas R., Hurlen N., Lam T.	Pediatric head and neck injuries in snow sports: Evaluating the influence of helmets	Journal of ASTM International			2008		1
3	SCOPUS	J	Lohman T.G., Ring K., Pfeiffer K., Camhi S., Arredondo E., Pratt C., Pate R., Webber L.S.	Relationships among fitness, body composition, and physical activity	Medicine and Science in Sports and Exercise			2008		0	0
4	SCOPUS	J	Lohman T.G., Ring K., Pfeiffer K., Camhi S., Arredondo E., Pratt C., Pate R., Webber L.S.	Relationships among fitness, body composition, and physical activity	Medicine and Science in Sports and Exercise			2008		1
3	PUBMED	J	Lohman TG, Ring K, Pfeiffer K, Camhi S, Arredondo E, Pratt C, Pate R, Webber LS.	Relationships among fitness, body composition, and physical activity.	Med Sci Sports Exerc		2008-05-08	2008		1
1	WOS	J	Turcot, Katia; Aissaoui, Rachid; Boivin, Karine; Hagemeister, Nicola; Pelletier, Michel; De Guise, Jacques A.	Test-retest reliability and minimal clinical change determination for 3-dimensional tibial and femoral accelerations during treadmill walking in knee osteoarthritis patients	ARCHIVES OF PHYSICAL MEDICINE AND REHABILITATION		2008-04-01	2008		0	0
2	PUBMED	J	Ebert JR, Robertson WB, Lloyd DG, Zheng MH, Wood DJ, Ackland T.	Traditional vs accelerated approaches to post-operative rehabilitation following matrix-induced autologous chondrocyte implantation (MACI): comparison of clinical, biomechanical and radiographic outcomes.	Osteoarthritis Cartilage		2008-04-25	2008		0	0
1	WOS	J	Hinman, Matthew G.; Wright, Brian V.; Scofield, Earl W.; Lundgren, Elizabeth A.; Stager, Joel M.	Use of Accelerometers as a Means of quantifying Swim Training Load	MEDICINE AND SCIENCE IN SPORTS AND EXERCISE		2008-05-01	2008		0	0
7	WOS	J	Folland, Jonathan; Morris, Beth	Variable-cam resistance training machines: Do they match the angle-torque relationship in humans?	JOURNAL OF SPORTS SCIENCES		2008	2008		0	0
1	WOS	J	Caruso, John; McLagan, Jessica; Shepherd, Catherine; Olson, Nathan; Taylor, Skyler; Gilliland, Lauren; Kline, Dustin; Detwiler, Alex; Griswold, Shawn	Anthropometry as a predictor of front squat performance in American college football players	ISOKINETICS AND EXERCISE SCIENCE		2009	2009		0	0
7	WOS	J	Caruso, John F.; Monda, Julie K.; Ramey, Elizabeth; Hastings, Lori P.; Coday, Michael A.; McLagan, Jessica R.; Wickel, Eric E.	Blood lactate responses to exercise performed on a high-speed inertial device	ISOKINETICS AND EXERCISE SCIENCE		2009	2009		0	0
7	SCOPUS	J	Caruso J.F., Monda J.K., Ramey E., Hastings L.P., Coday M.A., McLagan J.R., Wickel E.E.	Blood lactate responses to exercise performed on a high-speed inertial device	Isokinetics and Exercise Science			2009		1
1	PUBMED	J	Robbins SM, Birmingham TB, Jones GR, Callaghan JP, Maly MR.	Developing an estimate of daily cumulative loading for the knee: examining test-retest reliability.	Gait Posture		2009-08-21	2009		0	0
7	PUBMED	J	Kr√§mer C, Hilker L, B√∂hm H.	Influence of crank length and crank width on maximal hand cycling power and cadence.	Eur J Appl Physiol		2009-05-13	2009		0	0
7	PUBMED	J	Dumas R, Cheze L, Frossard L.	Loading applied on prosthetic knee of transfemoral amputee: comparison of inverse dynamics and direct measurements.	Gait Posture		2009-08-28	2009		0	0
7	WOS	S	Scher, Irving; Richards, Darrin; Carhart, Michael; Thomas, Reed; Hurlen, Natalie; Lam, Tack	Pediatric Head and Neck Injuries in Snow Sports: Evaluating the Influence of Helmets	SKIING TRAUMA AND SAFETY		2009	2009		0	0
7	SCOPUS	C	Scher I., Richards D., Carhart M., Thomas R., Hurlen N., Lam T.	Pediatric head and neck injuries in snow sports: Evaluating the influence of helmets	ASTM Special Technical Publication			2009		1
3	PUBMED	J	Hernandes NA, Teixeira Dde C, Probst VS, Brunetto AF, Ramos EM, Pitta F.	Profile of the level of physical activity in the daily lives of patients with COPD in Brazil.	J Bras Pneumol		2009-11-18	2009		0	0
1	WOS	J	Veltink, Peter H.; Kortier, Henk; Schepers, H. Martin	Sensing Power Transfer Between the Human Body and the Environment	IEEE TRANSACTIONS ON BIOMEDICAL ENGINEERING		2009-06-01	2009		0	0
1	SCOPUS	J	Veltink P.H., Kortier H., Schepers H.M.	Sensing power transfer between the human body and the environment	IEEE Transactions on Biomedical Engineering			2009		1
1	PUBMED	J	Veltink PH, Kortier H, Schepers HM.	Sensing power transfer between the human body and the environment.	IEEE Trans Biomed Eng		2009-02-25	2009		1
1	WOS	J	Bolander, Richard P.; Pinto Neto, Osmar; Bir, Cynthia A.	The effects of height and distance on the force production and acceleration in martial arts strikes	JOURNAL OF SPORTS SCIENCE AND MEDICINE		2009-11-01	2009		0	0
1	SCOPUS	J	Bolander R.P., Neto O.P., Bir C.A.	The effects of height and distance on the force production and acceleration in martial arts strikes	Journal of Sports Science and Medicine			2009		1
1	WOS	J	Edwards, W. Brent; Ward, Erin D.; Meardon, Stacey A.; Derrick, Timothy R.	The Use of External Transducers for Estimating Bone Strain at the Distal Tibia During Impact Activity	JOURNAL OF BIOMECHANICAL ENGINEERING-TRANSACTIONS OF THE ASME		2009-05-01	2009		0	0
1	SCOPUS	C	Funk J.R., Cormier J.M., Bain C.E., Guzman H., Bonugli E.	Validation and application of a methodology to calculate head accelerations and neck loading in soccer ball impacts	SAE Technical Papers			2009		0	0
1	WOS	J	Cunniffe B, Proctor W, Baker JS, Davies B	An evaluation of the physiological demands of elite rugby union using global positioning system tracking software	J Strength Cond Res	J Strength Cond Res		2010	2010	0	3	1	1	2	6	C	P	M	SC	GPS	SPI-ELITE										1		1								100	3D	NO			NO
1	WOS	B	Gao, Huilin	Analysis of the Alienations from the "People-oriented" Concept in Primary and Secondary Schools' Physical Education	PROCEEDINGS OF THE 2010 INTERNATIONAL SYMPOSIUM ON CHILDREN AND YOUTH FITNESS AND HEALTH, VOL 1		2010	2010		0	1	3
3	WOS	J	Polsgrove, Jay; Young, Randy S.	Assessing Systemic Movement Through a Comparison of 3-D Acceleration, Workload and Heart Rate in Three Conditions	MEDICINE AND SCIENCE IN SPORTS AND EXERCISE		2010-05-01	2010		0	1	1	4
1	WOS	S	Denneulin, S.; Viot, P.	Behavior of composite and polycarbonate plate under impact	ICEM 14: 14TH INTERNATIONAL CONFERENCE ON EXPERIMENTAL MECHANICS, VOL 6		2010	2010		0	1	2
1	WOS	J	Feldmann, Christina R.; Weiss, Lawrence W.; Ferreira, Lucas C.; Schilling, Brian K.; Hammond, Kelley G.	Criterion Validity of Accelerometer-derived Peak Power Obtained during Jump Squats	MEDICINE AND SCIENCE IN SPORTS AND EXERCISE		2010-05-01	2010		0	1	1	5
1	PUBMED	J	Economos CD, Hennessy E, Sacheck JM, Shea MK, Naumova EN.	Development and testing of the BONES physical activity survey for young children.	BMC Musculoskelet Disord		2010-09-03	2010		0	1	7
2	PUBMED	J	Economos CD, Hennessy E, Sacheck JM, Shea MK, Naumova EN.	Development and testing of the BONES physical activity survey for young children.	BMC Musculoskelet Disord		2010-09-03	2010		1
3	WOS	J	Stroud, Leah C.; Amonette, William E.; Dupler, Terry L.	Metabolic responses of upper-body accelerometer-controlled video games in adults	APPLIED PHYSIOLOGY NUTRITION AND METABOLISM		2010-10-01	2010		0	1	1	4
1	PUBMED	J	Rontu JP, Hannula MI, Leskinen S, Linnamo V, Salmi JA.	One-repetition maximum bench press performance estimated with a new accelerometer method.	J Strength Cond Res		2010-07-17	2010		0	1	7
7	SCOPUS	C	McCoy R.W.	Passive safety technologies and belted ATD neck loads in rollover events	SAE Technical Papers			2010		0	1	7
1	WOS	J	Gabbett TJ, Jenkins D, Abernethy B	Physical collisions and injury during professional rugby league skills training	J Sci Med Sport	J Sci Med Sport		2010	2010	0	3	1	1	2	5	C & T	E	M	SC	CATAPULT	MINIMAX S3									1											100	3D	NO	NO	YES
1	WOS	J	Crowell, Harrison Philip; Milner, Clare E.; Hamill, Joseph; Davis, Irene S.	Reducing Impact Loading During Running With the Use of Real-Time Visual Feedback	JOURNAL OF ORTHOPAEDIC & SPORTS PHYSICAL THERAPY		2010-04-01	2010		0	1	1	6
2	WOS	J	Thomsen, Maj Hailing; Jensen, Anders Tolver; Sorensen, Helle; Lindegaard, Casper; Andersen, Pia Haubro	Symmetry indices based on accelerometric data in trotting horses	JOURNAL OF BIOMECHANICS		SEP 17 2010	2010		0	1	1	2
1	SCOPUS	J	Wollmerstedt N., Nöth U., Ince A., Ackermann H., Martell J.M., Hendrich C.	The daily activity questionnaire. A novel questionnaire to assess patient activity after total hip arthroplasty	Journal of Arthroplasty			2010		0	1	7
3	SCOPUS	J	Wollmerstedt N., Nöth U., Ince A., Ackermann H., Martell J.M., Hendrich C.	The daily activity questionnaire. A novel questionnaire to assess patient activity after total hip arthroplasty	Journal of Arthroplasty			2010		1
3	PUBMED	J	Twitchett E, Angioi M, Koutedakis Y, Wyon M.	The demands of a working day among female professional ballet dancers.	J Dance Med Sci		2010-01-01	2010		0	1	1	4
1	WOS	J	Valentin, S.; Davis, R.; Wilson, A.; Pfau, T.	The effect of loading on the equine spine - a preliminary study	WIENER TIERARZTLICHE MONATSSCHRIFT		2010	2010		0	1	1	2
1	SCOPUS	J	Sannicandro I., Piccinno A., Cataleta R., Maffione E., De Pascalis S.	The fencing lunee: Analysis of load distribution to the lower limbs and gender-related differences in young fencers in relation to accident prevention [L'affondo nella scherma giovanile: Analisi del carico imposto ai due arti inferiori e differenze di genere per la prevenzione degli infortuni]	Medicina dello Sport			2010		0	1	1	4
1	WOS	J	Sannicandro, I.; Piccinno, A.; Cataleta, R.; Maffione, E.; De Pascalis, S.	The fencing lunge: analysis of load distribution to the lower limbs and gender-related differences in young fencers in relation to accident prevention	MEDICINA DELLO SPORT		2010-09-01	2010		1
7	WOS	J	Silder, Amy; Reeder, Scott B.; Thelen, Darryl G.	The influence of prior hamstring injury on lengthening muscle tissue mechanics	JOURNAL OF BIOMECHANICS		AUG 26 2010	2010		0	1	7
7	SCOPUS	J	Silder A., Reeder S.B., Thelen D.G.	The influence of prior hamstring injury on lengthening muscle tissue mechanics	Journal of Biomechanics			2010		1
1	WOS	J	Montgomery, Paul G.; Pyne, David B.; Minahan, Clare L.	The Physical and Physiological Demands of Basketball Training and Competition	Int J Sports Physiol Perform	Int J Sports Physiol Perform	2010-03-01	2010	2010	0	1	1	1	1	1	C & T	E	M	SC	CATAPULT	MINIMAX S3	1																			100	3D	NO			NO
2	WOS	J	Montgomery, Paul G.; Pyne, David B.; Minahan, Clare L.	The Physical and Physiological Demands of Basketball Training and Competition	INTERNATIONAL JOURNAL OF SPORTS PHYSIOLOGY AND PERFORMANCE		2010-03-01	2010		1
3	WOS	J	Montgomery, Paul G.; Pyne, David B.; Minahan, Clare L.	The Physical and Physiological Demands of Basketball Training and Competition	INTERNATIONAL JOURNAL OF SPORTS PHYSIOLOGY AND PERFORMANCE		2010-03-01	2010		1
4	WOS	J	Montgomery, Paul G.; Pyne, David B.; Minahan, Clare L.	The Physical and Physiological Demands of Basketball Training and Competition	INTERNATIONAL JOURNAL OF SPORTS PHYSIOLOGY AND PERFORMANCE		2010-03-01	2010		1
1	SCOPUS	J	Montgomery P.G., Pyne D.B., Minahan C.L.	The physical and physiological demands of basketball training and competition	International Journal of Sports Physiology and Performance			2010		1
2	SCOPUS	J	Montgomery P.G., Pyne D.B., Minahan C.L.	The physical and physiological demands of basketball training and competition	International Journal of Sports Physiology and Performance			2010		1
3	SCOPUS	J	Montgomery P.G., Pyne D.B., Minahan C.L.	The physical and physiological demands of basketball training and competition	International Journal of Sports Physiology and Performance			2010		1
4	SCOPUS	J	Montgomery P.G., Pyne D.B., Minahan C.L.	The physical and physiological demands of basketball training and competition	International Journal of Sports Physiology and Performance			2010		1
1	PUBMED	J	Montgomery PG, Pyne DB, Minahan CL.	The physical and physiological demands of basketball training and competition.	Int J Sports Physiol Perform		2010-03-24	2010		1
3	PUBMED	J	Montgomery PG, Pyne DB, Minahan CL.	The physical and physiological demands of basketball training and competition.	Int J Sports Physiol Perform		2010-03-24	2010		1
2	WOS	J	Davis, Irene S.; Bowser, Brad J.; Hamill, Joseph	Vertical Impact Loading in Runners with a History of Patellofemoral Pain Syndrome	MEDICINE AND SCIENCE IN SPORTS AND EXERCISE		2010-05-01	2010		0	1	1	6
1	WOS	J	El Hage, R.; Zakhem, E.; Moussa, E.; Jacob, C.	Acute effects of heavy-load squats on consecutive vertical jump performance	SCIENCE & SPORTS		2011-02-01	2011		0	1	7
1	WOS	J	Tanskanen, Minna M.; Uusitalo, Arja L.; Kinnunen, Hannu; Hakkinen, Keijo; Kyrolainen, Heikki; Atalay, Mustafa	Association of Military Training with Oxidative Stress and Overreaching	MEDICINE AND SCIENCE IN SPORTS AND EXERCISE		2011-08-01	2011		0	1	7
1	SCOPUS	J	Tanskanen M.M., Uusitalo A.L., Kinnunen H., Häkkinen K., Kyröläinen H., Atalay M.	Association of military training with oxidative stress and overreaching	Medicine and Science in Sports and Exercise			2011		1
1	PUBMED	J	Tanskanen MM, Uusitalo AL, Kinnunen H, H√§kkinen K, Kyr√∂l√§inen H, Atalay M.	Association of military training with oxidative stress and overreaching.	Med Sci Sports Exerc		2011-01-27	2011		1
1	SCOPUS	C	Petronea N., Panizzolob F., Marcolinc G.	Behaviour of an instrumented anthropomorphic dummy during full scale drop tests	Procedia Engineering			2011		0	1	2
1	WOS	S	Madeleine, P.; Samani, A.; de Zee, M.; Kersting, U.	Biomechanics of Human Movement	15TH NORDIC-BALTIC CONFERENCE ON BIOMEDICAL ENGINEERING AND MEDICAL PHYSICS (NBC 2011)		2011	2011		0	1	5
1	SCOPUS	C	Madeleine P., Samani A., De Zee M., Kersting U.	Biomechanics of human movement	IFMBE Proceedings			2011		1
1	SCOPUS	J	Gašić T., Bubanj S., Živković M., Stanković R., Bubanj R., Obradović B.	Difference in the explosive strength of upper extremities between athletes in relation to their sport activity, type of engagement in sport and gender [Razlike u eksplozivnoj snazi gornjih ekstremiteta između sportaša u odnosu na njihovu sportsku aktivnost, vrstu angažmana u sportu i spol]	Sport Science			2011		0	1	7
2	WOS	J	Reis, Victor M.; Van den Tillaar, Roland; Marques, Mario C.	Higher precision of heart rate compared with VO2 to predict exercise intensity in endurance-trained runners	JOURNAL OF SPORTS SCIENCE AND MEDICINE		2011-03-01	2011		0	1	7
1	SCOPUS	C	[No author name available]	Impact of Technology on Sport IV - 5th Asia-Pacific Congress on Sports Technology, APCST	Procedia Engineering			2011		0	1	2
7	WOS	J	Grigas, V.; Maskvytis, R.; Tolocka, R. T.	Inertial load stabilization in free load exercise machines	MECHANIKA		2011	2011		0	1	7
1	WOS	J	Henry, Danielle J.; Grenier, Sylvain G.	Is sledding safe? Beyond acute, traumatic injuries: Estimating the spine loads sustained by children while sledding	SAFETY SCIENCE		2011-03-01	2011		0	1	1	4
1	SCOPUS	J	Henry D.J., Grenier S.G.	Is sledding safe? Beyond acute, traumatic injuries: Estimating the spine loads sustained by children while sledding	Safety Science			2011		1
1	WOS	J	Lee, jong - Hoon	Kinetic Analysis according to the types of shoe in running	The Korean Society of Sports Science		2011	2011		0	1	7
1	PUBMED	J	Marques EA, Mota J, Machado L, Sousa F, Coelho M, Moreira P, Carvalho J.	Multicomponent training program with weight-bearing exercises elicits favorable bone density, muscle strength, and balance adaptations in older women.	Calcif Tissue Int		2010-11-30	2011		0	1	7
7	WOS	J	Ravier, G.	Reliability and reproducibility of two different inertial dynamometers for determining muscular profile	COMPUTER METHODS IN BIOMECHANICS AND BIOMEDICAL ENGINEERING		2011	2011		0	1	7
1	WOS	B	Liu, Qian; Ren, Liang; Li, Hongnan; Li, Dongsheng	RESEARCH AND APPLICATION OF STRUCTURE HEALTH MONITORING SYSTEM IN LONG-SPAN SPATIAL STRUCTURE	INNOVATION & SUSTAINABILITY OF STRUCTURES, VOLS 1 AND 2		2011	2011		0	1	3
1	WOS	J	Vingren, Jakob L.; Buddhadev, Harsh H.; Hill, David W.	SMITH MACHINE COUNTERBALANCE SYSTEM AFFECTS MEASURES OF MAXIMAL BENCH PRESS THROW PERFORMANCE	JOURNAL OF STRENGTH AND CONDITIONING RESEARCH		2011-07-01	2011		0	1	7
1	SCOPUS	J	Vingren J.L., Buddhadev H.H., Hill D.W.	Smith machine counterbalance system affects measures of maximal bench press throw performance	Journal of Strength and Conditioning Research			2011		1
1	PUBMED	J	Vingren JL, Buddhadev HH, Hill DW.	Smith machine counterbalance system affects measures of maximal bench press throw performance.	J Strength Cond Res		2011-06-28	2011
1	WOS	J	Boyd, Luke J.; Ball, Kevin; Aughey, Robert J.	The Reliability of MinimaxX Accelerometers for Measuring Physical Activity in Australian Football	INTERNATIONAL JOURNAL OF SPORTS PHYSIOLOGY AND PERFORMANCE		2011-09-01	2011		0	1	1	5
1	SCOPUS	J	Boyd L.J., Ball K., Aughey R.J.	The reliability of minimaxx accelerometers for measuring physical activity in australian football	International Journal of Sports Physiology and Performance			2011		1
1	PUBMED	J	Boyd LJ, Ball K, Aughey RJ.	The reliability of MinimaxX accelerometers for measuring physical activity in Australian football.	Int J Sports Physiol Perform		2011-09-14	2011		1
2	PUBMED	J	Boyd LJ, Ball K, Aughey RJ.	The reliability of MinimaxX accelerometers for measuring physical activity in Australian football.	Int J Sports Physiol Perform		2011-09-14	2011		1
1	WOS	J	Crewther, B. T.; Kilduff, L. P.; Cunningham, D. J.; Cook, C.; Owen, N.; Yang, G. -Z.	Validating Two Systems for Estimating Force and Power	INTERNATIONAL JOURNAL OF SPORTS MEDICINE		2011-04-01	2011		0	1	7
1	PUBMED	J	Crewther BT, Kilduff LP, Cunningham DJ, Cook C, Owen N, Yang GZ.	Validating two systems for estimating force and power.	Int J Sports Med		2011-03-08	2011		1
1	WOS	J	Zhang, Shaoyan; Murray, Peter; Zillmer, Ruediger; Eston, Roger G.; Catt, Michael; Rowlands, Alex V.	Activity Classification Using the GENEA: Optimum Sampling Frequency and Number of Axes	MEDICINE AND SCIENCE IN SPORTS AND EXERCISE		2012-11-01	2012		0	1	7
1	SCOPUS	J	Zhang S., Murray P., Zillmer R., Eston R.G., Catt M., Rowlands A.V.	Activity classification using the genea: Optimum sampling frequency and number of axes	Medicine and Science in Sports and Exercise			2012		1
1	PUBMED	J	Zhang S, Murray P, Zillmer R, Eston RG, Catt M, Rowlands AV.	Activity classification using the GENEA: optimum sampling frequency and number of axes.	Med Sci Sports Exerc		2012-05-24	2012		1
2	PUBMED	J	Zhang S, Murray P, Zillmer R, Eston RG, Catt M, Rowlands AV.	Activity classification using the GENEA: optimum sampling frequency and number of axes.	Med Sci Sports Exerc		2012-05-24	2012		1
2	PUBMED	J	Kakarot N, Mueller F, Bassarak C.	Activity-rest schedules in physically demanding work and the variation of responses with age.	Ergonomics		2012-01-26	2012		0	1	1	4
4	PUBMED	J	Kakarot N, Mueller F, Bassarak C.	Activity-rest schedules in physically demanding work and the variation of responses with age.	Ergonomics		2012-01-26	2012		1
7	WOS	J	Newman, James A; Withnall, Christopher; Wonnacott, Michael	An integrated helmet and neck support (iHANS) for racing car drivers: a biomechanical feasibility study.	Stapp car crash journal		2012-Oct	2012		0	1	1	4
7	SCOPUS	J	Newman J.A., Withnall C., Wonnacott M.	An integrated helmet and neck support (iHANS) for racing car drivers: a biomechanical feasibility study.	Stapp car crash journal			2012		1
1	PUBMED	J	Caruso JF, Taylor ST, Lutz BM, Olson NM, Mason ML, Borgsmiller JA, Riner RD.	Anthropometry as a predictor of bench press performance done at different loads.	J Strength Cond Res		2011-10-27	2012		0	1	7
2	PUBMED	J	Caruso JF, Taylor ST, Lutz BM, Olson NM, Mason ML, Borgsmiller JA, Riner RD.	Anthropometry as a predictor of bench press performance done at different loads.	J Strength Cond Res		2011-10-27	2012		1
1	WOS	J	Butte, Nancy F.; Ekelund, Ulf; Westerterp, Klaas R.	Assessing Physical Activity Using Wearable Monitors: Measures of Physical Activity	MEDICINE AND SCIENCE IN SPORTS AND EXERCISE		2012	2012		0	1	6
1	PUBMED	J	Butte NF, Ekelund U, Westerterp KR.	Assessing physical activity using wearable monitors: measures of physical activity.	Med Sci Sports Exerc		2011-12-23	2012		1
1	WOS	J	Bradshaw, Elizabeth J.; Hume, Patria A.	Biomechanical approaches to identify and quantify injury mechanisms and risk factors in women's artistic gymnastics	SPORTS BIOMECHANICS		2012	2012		0	1	6
1	SCOPUS	R	Bradshaw E.J., Hume P.A.	Biomechanical approaches to identify and quantify injury mechanisms and risk factors in women's artistic gymnastics	Sports Biomechanics			2012		1
1	WOS	J	Squadrone, R.; Rodano, R.; Preatoni, E.	Comparison of velocity and power output data derived from an inertial based system and an optical encoder during squat lifts in a weight room setting	JOURNAL OF SPORTS MEDICINE AND PHYSICAL FITNESS		2012-02-01	2012		0	1	7
7	WOS	J	Squadrone, R.; Rodano, R.; Preatoni, E.	Comparison of velocity and power output data derived from an inertial based system and an optical encoder during squat lifts in a weight room setting	JOURNAL OF SPORTS MEDICINE AND PHYSICAL FITNESS		2012-02-01	2012		1
7	SCOPUS	J	Squadrone R., Rodano R., Preatoni E.	Comparison of velocity and power output data derived from an inertial based system and an optical encoder during squat lifts in a weight room setting	Journal of Sports Medicine and Physical Fitness			2012		1
7	PUBMED	J	Squadrone R, Rodano R, Preatoni E.	Comparison of velocity and power output data derived from an inertial based system and an optical encoder during squat lifts in a weight room setting.	J Sports Med Phys Fitness		2012-02-14	2012		1
7	SCOPUS	C	Krüger A., McAlpine P., Borrani F., Edelmann-Nusser J.	Determination of three-dimensional joint loading within the lower extremities in snowboarding	Proceedings of the Institution of Mechanical Engineers, Part H: Journal of Engineering in Medicine			2012		0	1	2
1	WOS	S	Petrone, Nicola; Giubilato, Federico; Giro, Andrea; Mutinelli, Nicola	Development of instrumented downhill bicycle components for field data collection	ENGINEERING OF SPORT CONFERENCE 2012		2012	2012		0	1	1	5
1	SCOPUS	C	Petrone N., Giubilato F., Giro A., Mutinelli N.	Development of instrumented downhill bicycle components for field data collection	Procedia Engineering			2012		1
1	WOS	J	Clansey, Adam C.; Hanlon, Michael; Wallace, Eric S.; Lake, Mark J.	Effects of Fatigue on Running Mechanics Associated with Tibial Stress Fracture Risk	MEDICINE AND SCIENCE IN SPORTS AND EXERCISE		2012-10-01	2012		0	1	1	6
1	WOS	J	Caruso, John F.; Olson, Nathan M.; Taylor, Skyler T.; McLagan, Jessica R.; Shepherd, Catherine M.; Borgsmiller, Jake A.; Mason, Melissa L.; Riner, Rebekah R.; Gilliland, Laura; Grisewold, Shawn	FRONT SQUAT DATA REPRODUCIBILITY COLLECTED WITH A TRIPLE-AXIS ACCELEROMETER	JOURNAL OF STRENGTH AND CONDITIONING RESEARCH		2012-01-01	2012		0	1	1	5
1	PUBMED	J	Caruso JF, Olson NM, Taylor ST, McLagan JR, Shepherd CM, Borgsmiller JA, Mason ML, Riner RR, Gilliland L, Grisewold S.	Front squat data reproducibility collected with a triple-axis accelerometer.	J Strength Cond Res		2011-11-18	2012		1
1	PUBMED	J	Tully MA, Bleakley CM, O'Connor SR, McDonough SM.	Functional management of ankle sprains: what volume and intensity of walking is undertaken in the first week postinjury.	Br J Sports Med		2012-01-24	2012		0	1	1	4
2	PUBMED	J	Mota J, Soares-Miranda L, Silva JM, Dos Santos SS, Vale S.	Influence of body fat and level of physical activity on rate-pressure product at rest in preschool children.	Am J Hum Biol		2012-05-29	2012		0	1	1	4
3	PUBMED	J	Hjorth MF, Kloster S, Girma T, Faurholt-Jepsen D, Andersen G, Kaestel P, Brage S, Friis H.	Level and intensity of objectively assessed physical activity among pregnant women from urban Ethiopia.	BMC Pregnancy Childbirth		2012-12-19	2012		0	1	7
4	PUBMED	J	Hjorth MF, Kloster S, Girma T, Faurholt-Jepsen D, Andersen G, Kaestel P, Brage S, Friis H.	Level and intensity of objectively assessed physical activity among pregnant women from urban Ethiopia.	BMC Pregnancy Childbirth		2012-12-19	2012		1
1	WOS	J	Suarez-Arrones LJ, Portillo LJ, González-Rave JM, Muñoz VE, Sanchez F	Match running performance in Spanish elite male rugby union using global positioning system	ISOKINETICS AND EXERCISE SCIENCE	Isokinet Exerc Sci		2012	2012	0	3	1	1	2	6	C	P	M	SC	GPS	SPI-ELITE										1										100	3D	NO			NO
1	SCOPUS	C	Musser C.T., Manning J.E., Peng G.C.	Measurement-based inference of equivalent wind noise source acoustic loads on vehicle greenhouse panels	41st International Congress and Exposition on Noise Control Engineering 2012, INTER-NOISE 2012			2012		0	1	2
1	PUBMED	J	Buddhadev HH, Vingren JL, Duplanty AA, Hill DW.	Mechanisms underlying the reduced performance measures from using equipment with a counterbalance weight system.	J Strength Cond Res		2011-12-23	2012		0	1	7
1	WOS	J	Seabra, Andre; Marques, Elisa; Brito, Joao; Krustrup, Peter; Abreu, Sandra; Oliveira, Jose; Rego, Carla; Mota, Jorge; Rebelo, Antonio	Muscle strength and soccer practice as major determinants of bone mineral density in adolescents	JOINT BONE SPINE		2012-07-01	2012		0	1	7
1	WOS	J	McLellan CP, Lovell DI	Neuromuscular responses to impact and collision during elite rugby league match play	J Strength Cond Res	J Strength Cond Res		2012	2012	0	3	1	1	2	5	C	E	M	SC	GPS	SPI-PRO XII										1										NO	3D	NO			NO
2	WOS	J	Gomersall, Sjaan; Maher, Carol; Norton, Kevin; Dollman, Jim; Tomkinson, Grant; Esterman, Adrian; English, Coralie; Lewis, Nicole; Olds, Tim	Testing the activitystat hypothesis: a randomised controlled trial protocol	BMC PUBLIC HEALTH		OCT 8 2012	2012		0	1	7
2	SCOPUS	J	Gomersall S., Maher C., Norton K., Dollman J., Tomkinson G., Esterman A., English C., Lewis N., Olds T.	Testing the activitystat hypothesis: A randomised controlled trial protocol	BMC Public Health			2012		1
1	PUBMED	J	Preatoni E, Colombo A, Verga M, Galvani C, Faina M, Rodano R, Preatoni E, Cardinale M.	The effects of whole-body vibration in isolation or combined with strength training in female athletes.	J Strength Cond Res		2011-11-10	2012		0	1	7
1	SCOPUS	C	[No author name available]	3rd International Conference on Intelligent Structure and Vibration Control, ISVC 2013	Applied Mechanics and Materials			2013		0	1	2
1	WOS	J	Scott, Brendan R.; Lockie, Robert G.; Knight, Timothy J.; Clark, Andrew C.; de Jonge, Xanne A. K. Janse	A Comparison of Methods to Quantify the In-Season Training Load of Professional Soccer Players	INTERNATIONAL JOURNAL OF SPORTS PHYSIOLOGY AND PERFORMANCE		2013-03-01	2013		0	1	1	5
1	SCOPUS	J	Scott B.R., Lockie R.G., Knight T.J., Clark A.C., De Jonge X.A.K.J.	A comparison of methods to quantify the in-season training load of professional soccer players	International Journal of Sports Physiology and Performance			2013		1
1	PUBMED	J	Scott BR, Lockie RG, Knight TJ, Clark AC, Janse de Jonge XA.	A comparison of methods to quantify the in-season training load of professional soccer players.	Int J Sports Physiol Perform		2013-02-23	2013		1
1	WOS	J	Schejbalova, Zuzana; Micunek, Tomas; Schmidt, Drahomir	BIOMECHANICAL ANALYSIS OF THE DUMMY RESPONSES IN CASE OF CHILD PEDESTRIAN/CYCLIST COLLISION WITH PASSENGER CAR	NEURAL NETWORK WORLD		2013	2013		0	1	7
1	PUBMED	J	Davies MJ, Young W, Farrow D, Bahnert A.	Comparison of agility demands of small-sided games in elite Australian football.	Int J Sports Physiol Perform	Int J Sports Physiol Perform	2012-08-08	2013	2013	0	1	1	1	2	8	T	E	M	SC	CATAPULT	MINIMAX S3	1					1														100	3D	NO	YES	NO
1	WOS	B	De Boer, D.; van Rheenen, O. S.; van Zelm, E.; Bergmann, R. P. H. M.; Bergmann, J. H. M.; Howard, N.	Design Considerations for a Wearable Sensor Network that Measures Accelerations during Water-Ski Jumping	2013 IEEE INTERNATIONAL CONFERENCE ON BODY SENSOR NETWORKS (BSN)		2013	2013		0	1	3
1	SCOPUS	C	De Boer D., Van Rheenen O.S., Van Zelm E., Bergmann R.P.H.M., Bergmann J.H.M., Howard N.	Design considerations for a wearable sensor network that measures accelerations during water-ski jumping	2013 IEEE International Conference on Body Sensor Networks, BSN 2013			2013		1
1	WOS	J	Crevier-Denoix, Nathalie; Pourcelot, Philippe; Holden-Douilly, Laurene; Camus, Mathieu; Falala, Sylvain; Ravary-Plumioen, Berangere; Vergari, Claudio; Desquilbet, Loic; Chateau, Henry	Discrimination of two equine racing surfaces based on forelimb dynamic and hoof kinematic variables at the canter	VETERINARY JOURNAL		2013-12-01	2013		0	1	1	2
1	PUBMED	J	Mooney M, Cormack S, O'Brien B, Coutts AJ.	Do physical capacity and interchange rest periods influence match exercise-intensity profile in Australian football?	Int J Sports Physiol Perform	Int J Sports Physiol Perform	2013-02-23	2013	2013	0	1	1	1	2	8	C	E	M	SC	CATAPULT	TEAM 2.5	1																			100	3D	NO	YES	NO
5	PUBMED	J	Mooney M, Cormack S, O'Brien B, Coutts AJ.	Do physical capacity and interchange rest periods influence match exercise-intensity profile in Australian football?	Int J Sports Physiol Perform		2013-02-23	2013		1
1	WOS	J	Lucas-Cuevas, Angel G.; Perez-Soriano, Pedro; Bush, Michael; Crossman, Aaron; Liana, Salvador; Cortell-Tormo, Juan M.; Perez-Turpin, Jose A.	Effects of Different Backpack Loads in Acceleration Transmission during Recreational Distance Walking	JOURNAL OF HUMAN KINETICS		2013-06-01	2013		0	1	7
2	WOS	J	Lucas-Cuevas, Angel G.; Perez-Soriano, Pedro; Bush, Michael; Crossman, Aaron; Liana, Salvador; Cortell-Tormo, Juan M.; Perez-Turpin, Jose A.	Effects of Different Backpack Loads in Acceleration Transmission during Recreational Distance Walking	JOURNAL OF HUMAN KINETICS		2013-06-01	2013		1
1	SCOPUS	J	Lucas-Cuevas A.G., Pérez-Soriano P., Bush M., Crossman A., Llana S., Cortell-Tormo J.M., Pérez-Turpin J.A.	Effects of different backpack loads in acceleration transmission during recreational distance walking	Journal of Human Kinetics			2013		1
2	SCOPUS	J	Lucas-Cuevas A.G., Pérez-Soriano P., Bush M., Crossman A., Llana S., Cortell-Tormo J.M., Pérez-Turpin J.A.	Effects of different backpack loads in acceleration transmission during recreational distance walking	Journal of Human Kinetics			2013		1
2	PUBMED	J	Lucas-Cuevas AG, P√©rez-Soriano P, Bush M, Crossman A, Llana S, Cortell-Tormo JM, P√©rez-Turpin JA.	Effects of Different Backpack Loads in Acceleration Transmission during Recreational Distance Walking.	J Hum Kinet		2013-10-23	2013		1
1	WOS	S	Wang, Xiaodong (Alice); Hagman, Olle; Bjorngrim, Niclas; Elfgren, Lennart	Engineered Wood in Cold Climate - Application to Monitoring of a new Swedish Suspension Bridge	ADVANCES IN CIVIL INFRASTRUCTURE ENGINEERING, PTS 1 AND 2		2013	2013		0	1	2
4	WOS	J	Banks, Laura; Mccrindle, Brian W.; Russell, Jennifer L.; Longmuir, Patricia E.	Enhanced Physiology for Submaximal Exercise in Children after the Fontan Procedure	MEDICINE AND SCIENCE IN SPORTS AND EXERCISE		2013-04-01	2013		0	1	7
4	SCOPUS	J	Banks L., McCrindle B.W., Russell J.L., Longmuir P.E.	Enhanced physiology for submaximal exercise in children after the Fontan procedure	Medicine and Science in Sports and Exercise			2013		1
4	PUBMED	J	Banks L, McCrindle BW, Russell JL, Longmuir PE.	Enhanced physiology for submaximal exercise in children after the fontan procedure.	Med Sci Sports Exerc		2012-11-30	2013		1
2	PUBMED	J	Pelssers J, Delecluse C, Opdenacker J, Kennis E, Van Roie E, Boen F.	Every step counts!": effects of a structured walking intervention in a community-based senior organization.	J Aging Phys Act		2012-08-18	2013		0	1	7
1	WOS	J	Lovell, Thomas W. J.; Sirotic, Anita C.; Impellizzeri, Franco M.; Coutts, Aaron J.	Factors Affecting Perception of Effort (Session Rating of Perceived Exertion) During Rugby League Training	INTERNATIONAL JOURNAL OF SPORTS PHYSIOLOGY AND PERFORMANCE		2013-01-01	2013		0	1	1	5
5	WOS	J	Lovell, Thomas W. J.; Sirotic, Anita C.; Impellizzeri, Franco M.; Coutts, Aaron J.	Factors Affecting Perception of Effort (Session Rating of Perceived Exertion) During Rugby League Training	INTERNATIONAL JOURNAL OF SPORTS PHYSIOLOGY AND PERFORMANCE		2013-01-01	2013		1
5	PUBMED	J	Lovell TW, Sirotic AC, Impellizzeri FM, Coutts AJ.	Factors affecting perception of effort (session rating of perceived exertion) during rugby league training.	Int J Sports Physiol Perform		2013-01-11	2013		1
1	WOS	J	Cummins, Cloe; Orr, Rhonda; O'Connor, Helen; West, Cameron	Global Positioning Systems (GPS) and Microtechnology Sensors in Team Sports: A Systematic Review	SPORTS MEDICINE		2013-10-01	2013		1
5	WOS	J	Cummins, Cloe; Orr, Rhonda; O'Connor, Helen; West, Cameron	Global Positioning Systems (GPS) and Microtechnology Sensors in Team Sports: A Systematic Review	SPORTS MEDICINE		2013-10-01	2013		1
1	SCOPUS	R	Cummins C., Orr R., O'Connor H., West C.	Global positioning systems (GPS) and microtechnology sensors in team sports: A systematic review	Sports Medicine			2013		1
5	SCOPUS	R	Cummins C., Orr R., O'Connor H., West C.	Global positioning systems (GPS) and microtechnology sensors in team sports: A systematic review	Sports Medicine			2013		1
1	WOS	J	Cormack, Stuart J.; Mooney, Mitchell G.; Morgan, Will; McGuigan, Michael R.	Influence of Neuromuscular Fatigue on Accelerometer Load in Elite Australian Football Players	Int J Sports Physiol Perform	Int J Sports Physiol Perform	2013-07-01	2013	2013	0	1	1	1	2	8	C & T	E	M	SC	CATAPULT	TEAM 2.5		1	1	1																100	3D	NO	YES	NO
2	WOS	J	Cormack, Stuart J.; Mooney, Mitchell G.; Morgan, Will; McGuigan, Michael R.	Influence of Neuromuscular Fatigue on Accelerometer Load in Elite Australian Football Players	INTERNATIONAL JOURNAL OF SPORTS PHYSIOLOGY AND PERFORMANCE		2013-07-01	2013		1
1	SCOPUS	J	Cormack S.J., Mooney M.G., Morgan W., McGuigan M.R.	Influence of neuromuscular fatigue on accelerometer load in elite Australian football players	International Journal of Sports Physiology and Performance			2013		1
1	PUBMED	J	Cormack SJ, Mooney MG, Morgan W, McGuigan MR.	Influence of neuromuscular fatigue on accelerometer load in elite Australian football players.	Int J Sports Physiol Perform		2012-11-22	2013		1
2	PUBMED	J	Cormack SJ, Mooney MG, Morgan W, McGuigan MR.	Influence of neuromuscular fatigue on accelerometer load in elite Australian football players.	Int J Sports Physiol Perform		2012-11-22	2013		1
2	PUBMED	J	van den Borst B, Slot IG, Hellwig VA, Vosse BA, Kelders MC, Barreiro E, Schols AM, Gosker HR.	Loss of quadriceps muscle oxidative phenotype and decreased endurance in patients with mild-to-moderate COPD.	J Appl Physiol (1985)		2012-07-21	2013		0	1	7
1	PUBMED	J	Ozaki H, Loenneke JP, Thiebaud RS, Stager JM, Abe T.	Possibility of leg muscle hypertrophy by ambulation in older adults: a brief review.	Clin Interv Aging		2013-04-11	2013		0	1	6
1	WOS	J	Gastin, Paul B.; McLean, Owen; Spittle, Michael; Breed, Ray V. P.	Quantification of tackling demands in professional Australian football using integrated wearable athlete tracking technology	JOURNAL OF SCIENCE AND MEDICINE IN SPORT	J Sci Med Sport	2013-11-01	2013		0	1	1	1	2	8	C	E	M	SC	CATAPULT	MINIMAX S4	1																			100	3D	NO	YES	NO
2	WOS	J	Gastin, Paul B.; McLean, Owen; Spittle, Michael; Breed, Ray V. P.	Quantification of tackling demands in professional Australian football using integrated wearable athlete tracking technology	JOURNAL OF SCIENCE AND MEDICINE IN SPORT		2013-11-01	2013		1
1	SCOPUS	J	Gastin P.B., McLean O., Spittle M., Breed R.V.P.	Quantification of tackling demands in professional Australian football using integrated wearable athlete tracking technology	Journal of Science and Medicine in Sport			2013		1
2	SCOPUS	J	Gastin P.B., McLean O., Spittle M., Breed R.V.P.	Quantification of tackling demands in professional Australian football using integrated wearable athlete tracking technology	Journal of Science and Medicine in Sport			2013		1
1	PUBMED	J	Gastin PB, McLean O, Spittle M, Breed RV.	Quantification of tackling demands in professional Australian football using integrated wearable athlete tracking technology.	J Sci Med Sport		2013-02-26	2013		1
2	PUBMED	J	Gastin PB, McLean O, Spittle M, Breed RV.	Quantification of tackling demands in professional Australian football using integrated wearable athlete tracking technology.	J Sci Med Sport		2013-02-26	2013		1
1	WOS	J	Boyd, Luke J.; Ball, Kevin; Aughey, Robert J.	Quantifying External Load in Australian Football Matches and Training Using Accelerometers	Int J Sports Physiol Perform	Int J Sports Physiol Perform	2013-01-01	2013	2013	0	1	1	1	2	8	C & T	E	M	SC	CATAPULT	MINIMAX S4	1				1															100	3D	NO	YES	NO
1	SCOPUS	J	Boyd L.J., Ball K., Aughey R.J.	Quantifying external load in australian football matches and training using accelerometers	International Journal of Sports Physiology and Performance			2013		1
1	PUBMED	J	Boyd LJ, Ball K, Aughey RJ.	Quantifying external load in Australian football matches and training using accelerometers.	Int J Sports Physiol Perform		2012-08-08	2013		1
1	WOS	J	Gabbett, Tim J.	Quantifying the Physical Demands of Collision Sports: Does Microsensor Technology Measure What It Claims to Measure?	JOURNAL OF STRENGTH AND CONDITIONING RESEARCH	J Strength Cond Res	2013-08-01	2013	2013	0	1	1	1	2	5	C & T	E	M	SC	CATAPULT	TEAM 2.5									1											100	3D	NO	NO	YES
2	WOS	J	Gabbett, Tim J.	Quantifying the Physical Demands of Collision Sports: Does Microsensor Technology Measure What It Claims to Measure?	JOURNAL OF STRENGTH AND CONDITIONING RESEARCH		2013-08-01	2013		1
5	WOS	J	Gabbett, Tim J.	Quantifying the Physical Demands of Collision Sports: Does Microsensor Technology Measure What It Claims to Measure?	JOURNAL OF STRENGTH AND CONDITIONING RESEARCH		2013-08-01	2013		1
1	SCOPUS	J	Gabbett T.J.	Quantifying the physical demands of collision sports: Does microsensor technology measure what it claims to measure?	Journal of Strength and Conditioning Research			2013		1
2	SCOPUS	J	Gabbett T.J.	Quantifying the physical demands of collision sports: Does microsensor technology measure what it claims to measure?	Journal of Strength and Conditioning Research			2013		1
5	SCOPUS	J	Gabbett T.J.	Quantifying the physical demands of collision sports: Does microsensor technology measure what it claims to measure?	Journal of Strength and Conditioning Research			2013		1
1	WOS	J	Gabbett TJ, Seibold AJ	Relationship between tests of physical qualities team selection and physical match performance in semiprofessional rugby league players	JOURNAL OF STRENGTH AND CONDITIONING RESEARCH	J Strength Cond Res		2013	2013	0	3	1	1	2	5	C	P	M	SC	CATAPULT	MINIMAX S4									1											100	3D	NO	NO	YES
1	WOS	J	Gomez-Piriz, Pedro T.; Sanchez, Eva T.; Cabello-Manrique, David; Gonzalez, Esther P.	Reliability and Comparability of the Accelerometer and the Linear Position Measuring Device in Resistance Training	JOURNAL OF STRENGTH AND CONDITIONING RESEARCH		2013-06-01	2013		0	1	7
2	WOS	J	Gomez-Piriz, Pedro T.; Sanchez, Eva T.; Cabello-Manrique, David; Gonzalez, Esther P.	Reliability and Comparability of the Accelerometer and the Linear Position Measuring Device in Resistance Training	JOURNAL OF STRENGTH AND CONDITIONING RESEARCH		2013-06-01	2013		1
1	SCOPUS	J	Gomez-Piriz P.T., Sanchez E.T., Manrique D.C., Gonzalez E.P.	Reliability and comparability of the accelerometer and the linear position measuring device in resistance training	Journal of Strength and Conditioning Research			2013		1
2	SCOPUS	J	Gomez-Piriz P.T., Sanchez E.T., Manrique D.C., Gonzalez E.P.	Reliability and comparability of the accelerometer and the linear position measuring device in resistance training	Journal of Strength and Conditioning Research			2013		1
1	PUBMED	J	Gomez-Piriz PT, Sanchez ET, Manrique DC, Gonzalez EP.	Reliability and comparability of the accelerometer and the linear position measuring device in resistance training.	J Strength Cond Res		2012-08-01	2013		1
2	PUBMED	J	Gomez-Piriz PT, Sanchez ET, Manrique DC, Gonzalez EP.	Reliability and comparability of the accelerometer and the linear position measuring device in resistance training.	J Strength Cond Res		2012-08-01	2013		1
1	SCOPUS	B	Neto O.P.	The contribution of better understanding martial arts strikes to studies in motor control	Motor Behavior and Control: New Research			2013		0	1	3
1	PUBMED	J	Campos Cde S Jr, Bracht MA, Santos MJ.	The effect of finger joint hypomobility on precision grip force.	J Hand Ther		2013-07-23	2013		0	1	7
1	PUBMED	J	Balsalobre-Fern√°ndez C, Tejero-Gonz√°lez CM, Del Campo-Vecino J, Alonso-Curiel D.	The effects of a maximal power training cycle on the strength, maximum power, vertical jump height and acceleration of high-level 400-meter hurdlers.	J Hum Kinet		2013-05-30	2013		0	1	1	6
1	WOS	J	McMaster, Daniel Travis; Gill, Nicholas; Cronin, John; McGuigan, Michael	A Brief Review of Strength and Ballistic Assessment Methodologies in Sport	SPORTS MEDICINE		2014-05-01	2014		0	1	6
1	SCOPUS	R	McMaster D.T., Gill N., Cronin J., McGuigan M.	A brief review of strength and ballistic assessment methodologies in sport	Sports Medicine			2014		1
1	WOS	J	Colby, Marcus J.; Dawson, Brian; Heasman, Jarryd; Rogalski, Brent; Gabbett, Tim J.	ACCELEROMETER AND GPS-DERIVED RUNNING LOADS AND INJURY RISK IN ELITE AUSTRALIAN FOOTBALLERS	JOURNAL OF STRENGTH AND CONDITIONING RESEARCH	J Strength Cond Res	2014-08-01	2014	2014	0	1	1	1	2	8	C & T	E	M	SC	GPS	SPI-PRO XII											1									100	3D	NO			NO
2	WOS	J	Colby, Marcus J.; Dawson, Brian; Heasman, Jarryd; Rogalski, Brent; Gabbett, Tim J.	ACCELEROMETER AND GPS-DERIVED RUNNING LOADS AND INJURY RISK IN ELITE AUSTRALIAN FOOTBALLERS	JOURNAL OF STRENGTH AND CONDITIONING RESEARCH		2014-08-01	2014		1
3	WOS	J	Colby, Marcus J.; Dawson, Brian; Heasman, Jarryd; Rogalski, Brent; Gabbett, Tim J.	ACCELEROMETER AND GPS-DERIVED RUNNING LOADS AND INJURY RISK IN ELITE AUSTRALIAN FOOTBALLERS	JOURNAL OF STRENGTH AND CONDITIONING RESEARCH		2014-08-01	2014		1
4	WOS	J	Colby, Marcus J.; Dawson, Brian; Heasman, Jarryd; Rogalski, Brent; Gabbett, Tim J.	ACCELEROMETER AND GPS-DERIVED RUNNING LOADS AND INJURY RISK IN ELITE AUSTRALIAN FOOTBALLERS	JOURNAL OF STRENGTH AND CONDITIONING RESEARCH		2014-08-01	2014		1
1	SCOPUS	J	Colby M.J., Dawson B., Heasman J., Rogalski B., Gabbett T.J.	Accelerometer and GPS-derived running loads and injury risk in elite Australian footballers	Journal of Strength and Conditioning Research			2014		1
2	SCOPUS	J	Colby M.J., Dawson B., Heasman J., Rogalski B., Gabbett T.J.	Accelerometer and GPS-derived running loads and injury risk in elite Australian footballers	Journal of Strength and Conditioning Research			2014		1
3	SCOPUS	J	Colby M.J., Dawson B., Heasman J., Rogalski B., Gabbett T.J.	Accelerometer and GPS-derived running loads and injury risk in elite Australian footballers	Journal of Strength and Conditioning Research			2014		1
4	SCOPUS	J	Colby M.J., Dawson B., Heasman J., Rogalski B., Gabbett T.J.	Accelerometer and GPS-derived running loads and injury risk in elite Australian footballers	Journal of Strength and Conditioning Research			2014		1
1	PUBMED	J	Colby MJ, Dawson B, Heasman J, Rogalski B, Gabbett TJ.	Accelerometer and GPS-derived running loads and injury risk in elite Australian footballers.	J Strength Cond Res		2014-07-24	2014		1
2	PUBMED	J	Colby MJ, Dawson B, Heasman J, Rogalski B, Gabbett TJ.	Accelerometer and GPS-derived running loads and injury risk in elite Australian footballers.	J Strength Cond Res		2014-07-24	2014		1
3	PUBMED	J	Colby MJ, Dawson B, Heasman J, Rogalski B, Gabbett TJ.	Accelerometer and GPS-derived running loads and injury risk in elite Australian footballers.	J Strength Cond Res		2014-07-24	2014		1
4	PUBMED	J	Colby MJ, Dawson B, Heasman J, Rogalski B, Gabbett TJ.	Accelerometer and GPS-derived running loads and injury risk in elite Australian footballers.	J Strength Cond Res		2014-07-24	2014		1
1	WOS	J	Barron DJ, Atkins S, Edmunson C, Fewtrell D	Accelerometer derived load according to playing position in competitiva youth soccer	International Journal of Performance Analysis in Sport	Int J Perf Anal Sport		2014	2014	0	3	1	1	3	11	C	J	M	SC	CATAPULT	MINIMAX S3	1																			100	3D	NO			YES
1	WOS	J	Cormack, Stuart J.; Smith, Renee L.; Mooney, Mitchell M.; Young, Warren B.; O'Brien, Brendan J.	Accelerometer Load as a Measure of Activity Profile in Different Standards of Netball Match Play	Int J Sports Physiol Perform	Int J Sports Physiol Perform	2014-03-01	2014	2014	0	1	1	1	1	2	C	E	F	SC	CATAPULT	TEAM 2.5	1	1	1	1																100	3D	NO	YES	NO
5	WOS	J	Cormack, Stuart J.; Smith, Renee L.; Mooney, Mitchell M.; Young, Warren B.; O'Brien, Brendan J.	Accelerometer Load as a Measure of Activity Profile in Different Standards of Netball Match Play	INTERNATIONAL JOURNAL OF SPORTS PHYSIOLOGY AND PERFORMANCE		2014-03-01	2014		1
1	SCOPUS	J	Cormack S.J., Smith R.L., Mooney M.M., Young W.B., O'Brien B.J.	Accelerometer load as a measure of activity profile in different standards of netball match play	International Journal of Sports Physiology and Performance			2014		1
5	SCOPUS	J	Cormack S.J., Smith R.L., Mooney M.M., Young W.B., O'Brien B.J.	Accelerometer load as a measure of activity profile in different standards of netball match play	International Journal of Sports Physiology and Performance			2014		1
1	PUBMED	J	Cormack SJ, Smith RL, Mooney MM, Young WB, O'Brien BJ.	Accelerometer load as a measure of activity profile in different standards of netball match play.	Int J Sports Physiol Perform		2013-06-27	2014		1
2	PUBMED	J	Cormack SJ, Smith RL, Mooney MM, Young WB, O'Brien BJ.	Accelerometer load as a measure of activity profile in different standards of netball match play.	Int J Sports Physiol Perform		2013-06-27	2014		1
1	PUBMED	J	Howcroft JD, Lemaire ED, Kofman J, McIlroy WE.	Analysis of dual-task elderly gait using wearable plantar-pressure insoles and accelerometer.	Conf Proc IEEE Eng Med Biol Soc		2015-01-09	2014		0	1	1	4
2	PUBMED	J	Howcroft JD, Lemaire ED, Kofman J, McIlroy WE.	Analysis of dual-task elderly gait using wearable plantar-pressure insoles and accelerometer.	Conf Proc IEEE Eng Med Biol Soc		2015-01-09	2014		1
7	WOS	B	Li, Lin; Xia, Ye; Ji, Zhongqiu; Gong, Rui	Application of Inertial Navigation System in portable human body joint power test system	2014 International Conference on Identification, Information and Knowledge in the Internet of Things (IIKI 2014)		2014	2014		0	1	3
2	PUBMED	J	Ko CY, Kim SB, Choi HJ, Chang Y, Kang S, Heo Y, Ryu J, Kim G, Mun M.	Assessment of forearm and plantar foot load in the elderly using a four-wheeled walker with armrest and the effect of armrest height.	Clin Interv Aging		2014-10-25	2014		0	1	1	4
2	PUBMED	J	Weaving D, Marshall P, Earle K, Nevill A, Abt G.	Combining internal- and external-training-load measures in professional rugby league.	Int J Sports Physiol Perform	Int J Sports Physiol Perform	2014-03-05	2014	2014	0	1	1	1	2	5	T	P	M	SC	GPS	SPI-PRO XII										1		1								100	3D	NO			NO
1	WOS	J	Perez-Soriano, P.; Lucas-Cuevas, A. G.; Aparicio-Aparicio, I.; Llana-Belloch, S.	Effects of Kinesiotape (R) taping on plantar pressure and impact acceleration during walking	SCIENCE & SPORTS		2014-10-01	2014		0	1	7
1	PUBMED	J	Olsen MF, Abdissa A, K√¶stel P, Tesfaye M, Yilma D, Girma T, Wells JC, Ritz C, M√∏lgaard C, Michaelsen KF, Zerfu D, Brage S, Andersen AB, Friis H.	Effects of nutritional supplementation for HIV patients starting antiretroviral treatment: randomised controlled trial in Ethiopia.	BMJ		2014-08-19	2014		0	1	7
1	SCOPUS	J	Tikkanen O., Kärkkäinen S., Haakana P., Kallinen M., Pullinen T., Finni T.	EMG, heart rate, and accelerometer as estimators of energy expenditure in locomotion	Medicine and Science in Sports and Exercise			2014		0	1	1	4
2	SCOPUS	J	Tikkanen O., Kärkkäinen S., Haakana P., Kallinen M., Pullinen T., Finni T.	EMG, heart rate, and accelerometer as estimators of energy expenditure in locomotion	Medicine and Science in Sports and Exercise			2014		1
1	PUBMED	J	Tikkanen O, K√§rkk√§inen S, Haakana P, Kallinen M, Pullinen T, Finni T.	EMG, heart rate, and accelerometer as estimators of energy expenditure in locomotion.	Med Sci Sports Exerc		2014-02-08	2014		1
2	PUBMED	J	Tikkanen O, K√§rkk√§inen S, Haakana P, Kallinen M, Pullinen T, Finni T.	EMG, heart rate, and accelerometer as estimators of energy expenditure in locomotion.	Med Sci Sports Exerc		2014-02-08	2014		1
1	SCOPUS	C	Nordsborg N.B., Espinosa H.G., Thiel D.V.	Estimating energy expenditure during front crawl swimming using accelerometers	Procedia Engineering			2014		0	1	2
2	WOS	J	Harrison, Kellene; Mockford, Thomas; Kern, Mark	Fluid balance of Olympic male basketball players before and during performance	FASEB JOURNAL		2014-04-01	2014		0	1	7
2	PUBMED	J	Akubat I, Barrett S, Abt G.	Integrating the internal and external training loads in soccer.	Int J Sports Physiol Perform		2013-03-12	2014		0	1	1	3
1	WOS	J	Sullivan, Courtney; Bilsborough, Johann C.; Cianciosi, Michael; Hocking, Joel; Cordy, Justin; Coutts, Aaron J.	Match score affects activity profile and skill performance in professional Australian Football players	JOURNAL OF SCIENCE AND MEDICINE IN SPORT	J Sci Med Sport	2014-05-01	2014	2014	0	1	1	1	2	8	C	P	M	SC	CATAPULT	TEAM 2.5	1																			NO	NO	NO	YES	NO
5	WOS	J	Sullivan, Courtney; Bilsborough, Johann C.; Cianciosi, Michael; Hocking, Joel; Cordy, Justin; Coutts, Aaron J.	Match score affects activity profile and skill performance in professional Australian Football players	JOURNAL OF SCIENCE AND MEDICINE IN SPORT		2014-05-01	2014		1
1	SCOPUS	J	Sullivan C., Bilsborough J.C., Cianciosi M., Hocking J., Cordy J., Coutts A.J.	Match score affects activity profile and skill performance in professional Australian Football players	Journal of Science and Medicine in Sport			2014		1
5	SCOPUS	J	Sullivan C., Bilsborough J.C., Cianciosi M., Hocking J., Cordy J., Coutts A.J.	Match score affects activity profile and skill performance in professional Australian Football players	Journal of Science and Medicine in Sport			2014		1
1	PUBMED	J	Sullivan C, Bilsborough JC, Cianciosi M, Hocking J, Cordy J, Coutts AJ.	Match score affects activity profile and skill performance in professional Australian Football players.	J Sci Med Sport		2013-06-19	2014		1
5	PUBMED	J	Sullivan C, Bilsborough JC, Cianciosi M, Hocking J, Cordy J, Coutts AJ.	Match score affects activity profile and skill performance in professional Australian Football players.	J Sci Med Sport		2013-06-19	2014		1
4	PUBMED	J	Stevens T GA, de Ruiter CJ, van Niel C, van de Rhee R, Beek PJ, Savelsbergh GJ.	Measuring acceleration and deceleration in soccer-specific movements using a local position measurement (LPM) system.	Int J Sports Physiol Perform		2014-02-11	2014		0	1	1	3
1	WOS	J	Chandler, Phillip T.; Pinder, Sarah J.; Curran, Jourdan D.; Gabbett, Tim J.	PHYSICAL DEMANDS OF TRAINING AND COMPETITION IN COLLEGIATE NETBALL PLAYERS	JOURNAL OF STRENGTH AND CONDITIONING RESEARCH	J Strength Cond Res	2014-10-01	2014	2014	0	1	1	1	1	2	C & T	U	F	SC	CATAPULT	MINIMAX S4	1	1	1	1																100	3D	NO	YES	NO
2	WOS	J	Chandler, Phillip T.; Pinder, Sarah J.; Curran, Jourdan D.; Gabbett, Tim J.	PHYSICAL DEMANDS OF TRAINING AND COMPETITION IN COLLEGIATE NETBALL PLAYERS	JOURNAL OF STRENGTH AND CONDITIONING RESEARCH		2014-10-01	2014		1
1	SCOPUS	J	Chandler P.T., Pinder S.J., Curran J.D., Gabbett T.J.	Physical demands of training and competition in collegiate netball players	Journal of Strength and Conditioning Research			2014		1
2	SCOPUS	J	Chandler P.T., Pinder S.J., Curran J.D., Gabbett T.J.	Physical demands of training and competition in collegiate netball players	Journal of Strength and Conditioning Research			2014		1
1	PUBMED	J	Chandler PT, Pinder SJ, Curran JD, Gabbett TJ.	Physical demands of training and competition in collegiate netball players.	J Strength Cond Res		2014-07-02	2014		1
2	PUBMED	J	Chandler PT, Pinder SJ, Curran JD, Gabbett TJ.	Physical demands of training and competition in collegiate netball players.	J Strength Cond Res		2014-07-02	2014		1
1	WOS	J	Barrett, Steve; Midgley, Adrian; Lovell, Ric	PlayerLoad (TM): Reliability, Convergent Validity, and Influence of Unit Position During Treadmill Running	INTERNATIONAL JOURNAL OF SPORTS PHYSIOLOGY AND PERFORMANCE		2014-11-01	2014		0	1	1	5
2	WOS	J	Barrett, Steve; Midgley, Adrian; Lovell, Ric	PlayerLoad (TM): Reliability, Convergent Validity, and Influence of Unit Position During Treadmill Running	INTERNATIONAL JOURNAL OF SPORTS PHYSIOLOGY AND PERFORMANCE		2014-11-01	2014		1
1	SCOPUS	C	Ouckama R., Pearsall D.J.	Projectile impact testing of ice hockey helmets: Headform kinematics and dynamic measurement of localized pressure distribution	2014 IRCOBI Conference Proceedings - International Research Council on the Biomechanics of Injury			2014		0	1	2
1	WOS	J	Griskevicius, Julius; Linkel, Arturas; Pauk, Jolanta	Research of cyclist's spine dynamical model	ACTA OF BIOENGINEERING AND BIOMECHANICS		2014	2014		0	1	1	6
2	WOS	J	Griskevicius, Julius; Linkel, Arturas; Pauk, Jolanta	Research of cyclist's spine dynamical model	ACTA OF BIOENGINEERING AND BIOMECHANICS		2014	2014		1
1	SCOPUS	J	Griskevicius J., Linkel A., JolantaPauk	Research of cyclist's spine dynamical model	Acta of Bioengineering and Biomechanics			2014		1
2	SCOPUS	J	Griskevicius J., Linkel A., JolantaPauk	Research of cyclist's spine dynamical model	Acta of Bioengineering and Biomechanics			2014		1
2	PUBMED	J	Griskevicius J, Linkel A, Pauk J.	Research of cyclist's spine dynamical model.	Acta Bioeng Biomech		2014-04-09	2014		1
2	WOS	J	Moeller, Chad R.; Bliven, Kellie C. Huxel; Valier, Alison R. Snyder	Scapular Muscle-Activation Ratios in Patients With Shoulder Injuries During Functional Shoulder Exercises	JOURNAL OF ATHLETIC TRAINING		MAY-JUN 2014	2014		0	1	1	4
2	PUBMED	J	Moeller CR, Bliven KC, Valier AR.	Scapular muscle-activation ratios in patients with shoulder injuries during functional shoulder exercises.	J Athl Train		2014-05-21	2014		1
1	WOS	J	Saether, Stig A.; Aspvik, Nils P.	Seasonal Variation in Objectively Assessed Physical Activity among Young Norwegian Talented Soccer Players: A Description of Daily Physical Activity Level	JOURNAL OF SPORTS SCIENCE AND MEDICINE		2014-12-01	2014		0	1	1	3
1	SCOPUS	J	Sæther S.A., Aspvik N.P.	Seasonal variation in objectively assessed physical activity among young Norwegian talented soccer players: A description of daily physical activity level	Journal of Sports Science and Medicine			2014		1
1	PUBMED	J	S√¶ther SA, Aspvik NP.	Seasonal Variation in Objectively Assessed Physical Activity among Young Norwegian Talented Soccer Players: A Description of Daily Physical Activity Level.	J Sports Sci Med		2014-12-02	2014		1
1	WOS	J	Gastin, Paul B.; Mclean, Owen C.; Breed, Ray V. P.; Spittle, Michael	Tackle and impact detection in elite Australian football using wearable microsensor technology	JOURNAL OF SPORTS SCIENCES		JUN 15 2014	2014		0	1	1	5
2	WOS	J	Gastin, Paul B.; Mclean, Owen C.; Breed, Ray V. P.; Spittle, Michael	Tackle and impact detection in elite Australian football using wearable microsensor technology	JOURNAL OF SPORTS SCIENCES		JUN 15 2014	2014		1
5	WOS	J	Gastin, Paul B.; Mclean, Owen C.; Breed, Ray V. P.; Spittle, Michael	Tackle and impact detection in elite Australian football using wearable microsensor technology	JOURNAL OF SPORTS SCIENCES		JUN 15 2014	2014		1
1	SCOPUS	J	Gastin P.B., Mclean O.C., Breed R.V.P., Spittle M.	Tackle and impact detection in elite Australian football using wearable microsensor technology	Journal of Sports Sciences			2014		1
2	SCOPUS	J	Gastin P.B., Mclean O.C., Breed R.V.P., Spittle M.	Tackle and impact detection in elite Australian football using wearable microsensor technology	Journal of Sports Sciences			2014		1
5	SCOPUS	J	Gastin P.B., Mclean O.C., Breed R.V.P., Spittle M.	Tackle and impact detection in elite Australian football using wearable microsensor technology	Journal of Sports Sciences			2014		1
1	PUBMED	J	Rodr√≠guez-Jim√©nez S, Benitez A, Garc√≠a Gonz√°lez MA, Feliu GM, Maffiuletti NA.	The influence of preset frequency, loading condition, and exercise type on the mechanical behavior of a novel vibratory bar.	J Strength Cond Res		2013-07-11	2014		0	1	7
1	WOS	J	Scanlan, Aaron T.; Wen, Neal; Tucker, Patrick S.; Dalbo, Vincent J.	THE RELATIONSHIPS BETWEEN INTERNAL AND EXTERNAL TRAINING LOAD MODELS DURING BASKETBALL TRAINING	JOURNAL OF STRENGTH AND CONDITIONING RESEARCH	J Strength Cond Res	2014-09-01	2014	2014	0	1	1	1	1	1	T	P	M	SC	FREE	MMA7361L	1																			100	3D	4			YES
2	WOS	J	Scanlan, Aaron T.; Wen, Neal; Tucker, Patrick S.; Dalbo, Vincent J.	THE RELATIONSHIPS BETWEEN INTERNAL AND EXTERNAL TRAINING LOAD MODELS DURING BASKETBALL TRAINING	JOURNAL OF STRENGTH AND CONDITIONING RESEARCH		2014-09-01	2014		1
1	SCOPUS	J	Scanlan A.T., Wen N., Tucker P.S., Dalbo V.J.	The relationships between internal and external training load models during basketball training	Journal of Strength and Conditioning Research			2014		1
2	SCOPUS	J	Scanlan A.T., Wen N., Tucker P.S., Dalbo V.J.	The relationships between internal and external training load models during basketball training	Journal of Strength and Conditioning Research			2014		1
1	PUBMED	J	Scanlan AT, Wen N, Tucker PS, Dalbo VJ.	The relationships between internal and external training load models during basketball training.	J Strength Cond Res		2014-03-26	2014		1
2	PUBMED	J	Scanlan AT, Wen N, Tucker PS, Dalbo VJ.	The relationships between internal and external training load models during basketball training.	J Strength Cond Res		2014-03-26	2014		1
1	WOS	J	Abade EA, Gonçalves BV, Leite MN, Sampaio JE	Time-motion and psychological profile of football training sessions perform by under-15, under-17 and under-19 elite portuguese players	Int J Sports Physiol Perform	Int J Sports Physiol Perform		2014	2014	0	3	1	1	3	11	T	J	M	SC	GPS	SPI-PRO XII										1										100	3D	NO			NO
1	WOS	J	Macdermid, Paul W.; Fink, Philip W.; Stannard, Stephen R.	Transference of 3D accelerations during cross country mountain biking	JOURNAL OF BIOMECHANICS		JUN 3 2014	2014		0	1	1	6
3	WOS	J	Macdermid, Paul W.; Fink, Philip W.; Stannard, Stephen R.	Transference of 3D accelerations during cross country mountain biking	JOURNAL OF BIOMECHANICS		JUN 3 2014	2014		1
1	SCOPUS	J	Macdermid P.W., Fink P.W., Stannard S.R.	Transference of 3D accelerations during cross country mountain biking	Journal of Biomechanics			2014		1
1	PUBMED	J	Macdermid PW, Fink PW, Stannard SR.	Transference of 3D accelerations during cross country mountain biking.	J Biomech		2014-04-17	2014		1
1	WOS	J	Nedergaard, Niels Jensby; Kersting, Uwe; Lake, Mark	Using accelerometry to quantify deceleration during a high-intensity soccer turning manoeuvre	JOURNAL OF SPORTS SCIENCES		DEC 14 2014	2014		0	1	1	8
2	WOS	J	Nedergaard, Niels Jensby; Kersting, Uwe; Lake, Mark	Using accelerometry to quantify deceleration during a high-intensity soccer turning manoeuvre	JOURNAL OF SPORTS SCIENCES		DEC 14 2014	2014		1
1	SCOPUS	J	Polglaze T., Dawson B., Hiscock D.J., Peeling P.	A comparative analysis of accelerometer and time - Motion data in elite men's hockey training and competition	International Journal of Sports Physiology and Performance			2015		1
1	WOS	J	Polglaze, Ted; Dawson, Brian; Hiscock, Daniel J.; Peeling, Peter	A Comparative Analysis of Accelerometer and Time-Motion Data in Elite Men's Hockey Training and Competition	Int J Sports Physiol Perform	Int J Sports Physiol Perform	2015-05-01	2015	2015	0	1	1	1	3	10	C & T	E	M	SC	CATAPULT	MINIMAX S4	1																			100	3D	NO	YES	NO
1	PUBMED	J	Polglaze T, Dawson B, Hiscock DJ, Peeling P.	A comparative analysis of accelerometer and time-motion data in elite men's hockey training and competition.	Int J Sports Physiol Perform		2014-11-05	2015		1
5	WOS	J	Owen, Shaun M.; Venter, Rachel E.; Du Toit, Stephan; Kraak, Wilbur J.	Acceleratory match-play demands of a Super Rugby team over a competitive season	JOURNAL OF SPORTS SCIENCES	J Sports Sci	NOV 26 2015	2015	2015	0	1	1	1	2	5	C	E	M	SC	GPS	SPI-HPU										1										100	3D	NO			YES
1	WOS	J	Polley, Chris S.; Cormack, Stuart J.; Gabbett, Tim J.; Polglaze, Ted	ACTIVITY PROFILE OF HIGH-LEVEL AUSTRALIAN LACROSSE PLAYERS	JOURNAL OF STRENGTH AND CONDITIONING RESEARCH	J Strength Cond Res	2015-01-01	2015	2015	0	1	1	1	1	3	C	P	M	SC	CATAPULT	MINIMAX S4	1																			100	3D	NO	YES	NO
5	WOS	J	Polley, Chris S.; Cormack, Stuart J.; Gabbett, Tim J.; Polglaze, Ted	ACTIVITY PROFILE OF HIGH-LEVEL AUSTRALIAN LACROSSE PLAYERS	JOURNAL OF STRENGTH AND CONDITIONING RESEARCH		2015-01-01	2015		1
1	SCOPUS	J	Polley C.S., Cormack S.J., Gabbett T.J., Polglaze T.	Activity profile of high-level australian lacrosse players	Journal of Strength and Conditioning Research			2015		1
5	SCOPUS	J	Polley C.S., Cormack S.J., Gabbett T.J., Polglaze T.	Activity profile of high-level australian lacrosse players	Journal of Strength and Conditioning Research			2015		1
5	PUBMED	J	Polley CS, Cormack SJ, Gabbett TJ, Polglaze T.	Activity profile of high-level Australian lacrosse players.	J Strength Cond Res		2014-09-30	2015		1
1	WOS	J	Jarning, Jon M.; Mok, Kam-Ming; Hansen, Bjorge H.; Bahr, Roald	Application of a tri-axial accelerometer to estimate jump frequency in volleyball	SPORTS BIOMECHANICS		JAN 2 2015	2015		0	1	1	7
2	WOS	J	Jarning, Jon M.; Mok, Kam-Ming; Hansen, Bjorge H.; Bahr, Roald	Application of a tri-axial accelerometer to estimate jump frequency in volleyball	SPORTS BIOMECHANICS		JAN 2 2015	2015		1
1	PUBMED	J	Jarning JM, Mok KM, Hansen BH, Bahr R.	Application of a tri-axial accelerometer to estimate jump frequency in volleyball.	Sports Biomech		2015-04-24	2015		1
2	PUBMED	J	Jarning JM, Mok KM, Hansen BH, Bahr R.	Application of a tri-axial accelerometer to estimate jump frequency in volleyball.	Sports Biomech		2015-04-24	2015		1
1	WOS	J	Murayama, Haruo; Hitosugi, Masahito; Motozawa, Yasuki; Ogino, Masahiro; Koyama, Katsuhiro	Biomechanical Analysis Of Head And Neck Motions In Thrown Person By Judo Technique, Seoi-nage.	MEDICINE AND SCIENCE IN SPORTS AND EXERCISE		2015-05-01	2015		0	1	1	6
7	WOS	J	Bray-Miners, Jordan; Runciman, R. John; Monteith, Gabrielle; Groendyk, Nate	Biomechanics of slalom water skiing	PROCEEDINGS OF THE INSTITUTION OF MECHANICAL ENGINEERS PART P-JOURNAL OF SPORTS ENGINEERING AND TECHNOLOGY		2015-03-01	2015		0	1	1	6
2	WOS	J	Gallo, Tania; Cormack, Stuart; Gabbett, Tim; Williams, Morgan; Lorenzen, Christian	Characteristics impacting on session rating of perceived exertion training load in Australian footballers	JOURNAL OF SPORTS SCIENCES	J Sports Sci	MAR 16 2015	2015	2015	0	1	1	1	2	8	C	E	M	SC	CATAPULT	MINIMAX S4	1																			100	3D	NO	YES	NO
5	WOS	J	Gallo, Tania; Cormack, Stuart; Gabbett, Tim; Williams, Morgan; Lorenzen, Christian	Characteristics impacting on session rating of perceived exertion training load in Australian footballers	JOURNAL OF SPORTS SCIENCES		MAR 16 2015	2015		1
2	SCOPUS	J	Gallo T., Cormack S., Gabbett T., Williams M., Lorenzen C.	Characteristics impacting on session rating of perceived exertion training load in Australian footballers	Journal of Sports Sciences			2015		1
5	SCOPUS	J	Gallo T., Cormack S., Gabbett T., Williams M., Lorenzen C.	Characteristics impacting on session rating of perceived exertion training load in Australian footballers	Journal of Sports Sciences			2015		1
2	PUBMED	J	Gallo T, Cormack S, Gabbett T, Williams M, Lorenzen C.	Characteristics impacting on session rating of perceived exertion training load in Australian footballers.	J Sports Sci		2014-08-13	2015		1
5	PUBMED	J	Gallo T, Cormack S, Gabbett T, Williams M, Lorenzen C.	Characteristics impacting on session rating of perceived exertion training load in Australian footballers.	J Sports Sci		2014-08-13	2015		1
1	WOS	J	Gescheit, Danielle T.; Cormack, Stuart J.; Reid, Machar; Duffield, Rob	Consecutive Days of Prolonged Tennis Match Play: Performance, Physical, and Perceptual Responses in Trained Players	INTERNATIONAL JOURNAL OF SPORTS PHYSIOLOGY AND PERFORMANCE		2015-10-01	2015		0	1	1	6
1	SCOPUS	J	Gescheit D.T., Cormack S.J., Reid M., Duffield R.	Consecutive days of prolonged tennis match play: Performance, physical, and perceptual responses in trained players	International Journal of Sports Physiology and Performance			2015		1
2	PUBMED	J	Tonello L, Reichert FF, Oliveira-Silva I, Del Rosso S, Leicht AS, Boullosa DA.	Correlates of Heart Rate Measures with Incidental Physical Activity and Cardiorespiratory Fitness in Overweight Female Workers.	Front Physiol		2016-01-19	2015		0	1	1	4
1	WOS	S	Chen, Yurong; Yi, Ran	Development of Exercise Intensity Monitoring System Based on Wearable Device	PROCEEDINGS OF THE 2015 3RD INTERNATIONAL CONFERENCE ON MACHINERY, MATERIALS AND INFORMATION TECHNOLOGY APPLICATIONS		2015	2015		0	1	2
1	WOS	J	Kaeding, T. S.	Deviations of frequency and the mode of vibration of commercially available whole-body vibration training devices	JOURNAL OF SPORTS MEDICINE AND PHYSICAL FITNESS		2015-06-01	2015		0	1	7
2	WOS	J	Kaeding, T. S.	Deviations of frequency and the mode of vibration of commercially available whole-body vibration training devices	JOURNAL OF SPORTS MEDICINE AND PHYSICAL FITNESS		2015-06-01	2015		1
1	SCOPUS	C	Vanwalleghem J., De Baere I., Loccufier M., Van Paepegem W.	Dynamic calibration of a strain gauge based handlebar force sensor for cycling purposes	Procedia Engineering			2015		0	1	2
3	PUBMED	J	Reimberg MM, Castro RA, Selman JP, Meneses AS, Politti F, Mallozi MC, Wandalsen GF, Sol√© D, De Angelis K, Dal Corso S, Lanza FC.	Effects of a pulmonary rehabilitation program on physical capacity, peripheral muscle function and inflammatory markers in asthmatic children and adolescents: study protocol for a randomized controlled trial.	Trials		2015-08-14	2015		0	1	7
1	WOS	B	Aitken, Nicholas; Wheeler, Eric J.; Maschke, Ken R.; Bast, William D.	Evaluating Crowd Induced Dynamic Loads through Field Measurement and Analytical Methods	Structures Congress 2015		2015	2015		0	1	3
1	PUBMED	J	Gaudino P, Iaia FM, Strudwick AJ, Hawkins RD, Alberti G, Atkinson G, Gregson W.	Factors influencing perception of effort (session rating of perceived exertion) during elite soccer training.	Int J Sports Physiol Perform	Int J Sports Physiol Perform	2015-02-12	2015	2015	0	1	1	1	3	11	T	E	M	SC	STAT	VIPER V2										1					1					100	3D	NO			NO
5	WOS	J	Johnston, Rich D.; Gabbett, Tim J.; Jenkins, David G.; Hulin, Billy T.	Influence of physical qualities on post-match fatigue in rugby league players	JOURNAL OF SCIENCE AND MEDICINE IN SPORT	J Sci Med Sport	2015-03-01	2015	2015	0	1	1	1	2	5	C	P	M	SC	CATAPULT	OPTIMEYE S4									1											100	3D	NO			YES
5	SCOPUS	J	Johnston R.D., Gabbett T.J., Jenkins D.G., Hulin B.T.	Influence of physical qualities on post-match fatigue in rugby league players	Journal of Science and Medicine in Sport			2015		1
5	WOS	J	Hogarth, Luke W.; Burkett, Brendan J.; McKean, Mark R.	Influence of Yo-Yo IR2 Scores on Internal and External Workloads and Fatigue Responses of Tag Football Players during Tournament Competition	PLOS ONE	PLoS One	OCT 14 2015	2015	2015	0	1	1	1	2	5	C	P	M	SC	CATAPULT	MINIMAX S4	1																			100	NO	NO			NO
6	WOS	J	Hogarth, Luke W.; Burkett, Brendan J.; McKean, Mark R.	Influence of Yo-Yo IR2 Scores on Internal and External Workloads and Fatigue Responses of Tag Football Players during Tournament Competition	PLOS ONE		OCT 14 2015	2015		1
6	PUBMED	J	Hogarth LW, Burkett BJ, McKean MR.	Influence of Yo-Yo IR2 Scores on Internal and External Workloads and Fatigue Responses of Tag Football Players during Tournament Competition.	PLoS One		2015-10-16	2015		1
2	WOS	J	King, Doug; Hume, Patria A.; Brughelli, Matt; Gissane, Conor	Instrumented Mouthguard Acceleration Analyses for Head Impacts in Amateur Rugby Union Players Over a Season of Matches	AMERICAN JOURNAL OF SPORTS MEDICINE		2015-03-01	2015		0	1	1	5
1	PUBMED	J	Maly MR, Acker SM, Totterman S, Tamez-Pe√±a J, Stratford PW, Callaghan JP, Adachi JD, Beattie KA.	Knee adduction moment relates to medial femoral and tibial cartilage morphology in clinical knee osteoarthritis.	J Biomech		2015-07-05	2015		0	1	7
1	WOS	J	Kempton, Thomas; Sullivan, Courtney; Bilsborough, Johann C.; Cordy, Justin; Coutts, Aaron J.	Match-to-match variation in physical activity and technical skill measures in professional Australian Football	JOURNAL OF SCIENCE AND MEDICINE IN SPORT	J Sci Med Sport	2015-01-01	2015	2015	0	1	1	1	2	8	C	E	M	SC	CATAPULT	TEAM 2.5	1																			NO	NO	NO	YES	NO
2	WOS	J	Kempton, Thomas; Sullivan, Courtney; Bilsborough, Johann C.; Cordy, Justin; Coutts, Aaron J.	Match-to-match variation in physical activity and technical skill measures in professional Australian Football	JOURNAL OF SCIENCE AND MEDICINE IN SPORT		2015-01-01	2015		1
1	SCOPUS	J	Kempton T., Sullivan C., Bilsborough J.C., Cordy J., Coutts A.J.	Match-to-match variation in physical activity and technical skill measures in professional Australian Football	Journal of Science and Medicine in Sport			2015		1
2	SCOPUS	J	Kempton T., Sullivan C., Bilsborough J.C., Cordy J., Coutts A.J.	Match-to-match variation in physical activity and technical skill measures in professional Australian Football	Journal of Science and Medicine in Sport			2015		1
1	PUBMED	J	Kempton T, Sullivan C, Bilsborough JC, Cordy J, Coutts AJ.	Match-to-match variation in physical activity and technical skill measures in professional Australian Football.	J Sci Med Sport		2014-01-22	2015		1
2	PUBMED	J	Kempton T, Sullivan C, Bilsborough JC, Cordy J, Coutts AJ.	Match-to-match variation in physical activity and technical skill measures in professional Australian Football.	J Sci Med Sport		2014-01-22	2015		1
1	WOS	J	Kirk, Christopher; Hurst, Howard T.; Atkins, Stephen	Measuring the Workload of Mixed Martial Arts using Accelerometry, Time Motion Analysis and Lactate	INTERNATIONAL JOURNAL OF PERFORMANCE ANALYSIS IN SPORT		2015-03-01	2015		0	1	1	6
2	WOS	J	Kirk, Christopher; Hurst, Howard T.; Atkins, Stephen	Measuring the Workload of Mixed Martial Arts using Accelerometry, Time Motion Analysis and Lactate	INTERNATIONAL JOURNAL OF PERFORMANCE ANALYSIS IN SPORT		2015-03-01	2015		1
3	WOS	J	Kirk, Christopher; Hurst, Howard T.; Atkins, Stephen	Measuring the Workload of Mixed Martial Arts using Accelerometry, Time Motion Analysis and Lactate	INTERNATIONAL JOURNAL OF PERFORMANCE ANALYSIS IN SPORT		2015-03-01	2015		1
4	WOS	J	Kirk, Christopher; Hurst, Howard T.; Atkins, Stephen	Measuring the Workload of Mixed Martial Arts using Accelerometry, Time Motion Analysis and Lactate	INTERNATIONAL JOURNAL OF PERFORMANCE ANALYSIS IN SPORT		2015-03-01	2015		1
1	SCOPUS	J	Kirk C., Hurst H.T., Atkins S.	Measuring the workload of mixed martial arts using accelerometry, time motion analysis and lactate	International Journal of Performance Analysis in Sport			2015		1
2	SCOPUS	J	Kirk C., Hurst H.T., Atkins S.	Measuring the workload of mixed martial arts using accelerometry, time motion analysis and lactate	International Journal of Performance Analysis in Sport			2015		1
3	SCOPUS	J	Kirk C., Hurst H.T., Atkins S.	Measuring the workload of mixed martial arts using accelerometry, time motion analysis and lactate	International Journal of Performance Analysis in Sport			2015		1
4	SCOPUS	J	Kirk C., Hurst H.T., Atkins S.	Measuring the workload of mixed martial arts using accelerometry, time motion analysis and lactate	International Journal of Performance Analysis in Sport			2015		1
1	WOS	J	da Silva, Bruno Victor C.; de Moura Simim, Mario A.; Marocolo, Moacir; Franchini, Emerson; da Mota, Gustavo R.	OPTIMAL LOAD FOR THE PEAK POWER AND MAXIMAL STRENGTH OF THE UPPER BODY IN BRAZILIAN JIU-JITSU ATHLETES	JOURNAL OF STRENGTH AND CONDITIONING RESEARCH		2015-06-01	2015		0	1	7
1	SCOPUS	J	Da Silva B.V.C., De Moura Simim M.A., Marocolo M., Franchini E., Da Mota G.R.	Optimal load for the peak power and maximal strength of the upper body in Brazilian jiu-jitsu athletes	Journal of Strength and Conditioning Research			2015		1
1	PUBMED	J	da Silva BV, Simim MA, Marocolo M, Franchini E, da Mota GR.	Optimal load for the peak power and maximal strength of the upper body in Brazilian Jiu-Jitsu athletes.	J Strength Cond Res		2014-12-09	2015		1
1	WOS	J	Coad, Sam; Gray, Bon; Wehbe, George; McLellan, Christopher	Physical Demands and Salivary Immunoglobulin A Responses of Elite Australian Rules Football Athletes to Match Play	Int J Sports Physiol Perform	Int J Sports Physiol Perform	2015-07-01	2015	2015	0	1	1	1	2	8	C	E	M	SC	CATAPULT	MINIMAX S5	1																			100	3D	NO			NO
3	WOS	J	Coad, Sam; Gray, Bon; Wehbe, George; McLellan, Christopher	Physical Demands and Salivary Immunoglobulin A Responses of Elite Australian Rules Football Athletes to Match Play	INTERNATIONAL JOURNAL OF SPORTS PHYSIOLOGY AND PERFORMANCE		2015-07-01	2015		1
1	SCOPUS	J	Coad S., Gray B., Wehbe G., McLellan C.	Physical demands and salivary immunoglobulin a responses of elite Australian rules football athletes to match play	International Journal of Sports Physiology and Performance			2015		1
3	SCOPUS	J	Coad S., Gray B., Wehbe G., McLellan C.	Physical demands and salivary immunoglobulin a responses of elite Australian rules football athletes to match play	International Journal of Sports Physiology and Performance			2015		1
5	WOS	J	Gabbett, Tim J.; Wheeler, Aaron J.	Predictors of Repeated High-Intensity-Effort Ability in Rugby League Players	INTERNATIONAL JOURNAL OF SPORTS PHYSIOLOGY AND PERFORMANCE		2015-09-01	2015		0	1	1	8
5	SCOPUS	J	Gabbett T.J., Wheeler A.J.	Predictors of repeated high-intensity-effort ability in rugby league players	International Journal of Sports Physiology and Performance			2015		1
5	SCOPUS	J	Jones M.R., West D.J., Crewther B.T., Cook C.J., Kilduff L.P.	Quantifying positional and temporal movement patterns in professional rugby union using global positioning system	European Journal of Sport Science	Eur J Sport Sci		2015	2015	0	1	1	1	2	6	C	P	M	SC	CATAPULT	MINIMAX S4	1								1											100	3D	NO	NO	YES
5	PUBMED	J	Jones MR, West DJ, Crewther BT, Cook CJ, Kilduff LP.	Quantifying positional and temporal movement patterns in professional rugby union using global positioning system.	Eur J Sport Sci		2015-02-13	2015		1
1	WOS	J	Gabbett, Tim J.	RELATIONSHIP BETWEEN ACCELEROMETER LOAD, COLLISIONS, AND REPEATED HIGH-INTENSITY EFFORT ACTIVITY IN RUGBY LEAGUE PLAYERS	JOURNAL OF STRENGTH AND CONDITIONING RESEARCH	J Strength Cond Res	2015-12-01	2015	2015	0	1	1	1	2	5	C	E	M	SC	CATAPULT	MINIMAX S4	1				1	1			1											100	3D	NO	YES	NO
2	WOS	J	Gabbett, Tim J.	RELATIONSHIP BETWEEN ACCELEROMETER LOAD, COLLISIONS, AND REPEATED HIGH-INTENSITY EFFORT ACTIVITY IN RUGBY LEAGUE PLAYERS	JOURNAL OF STRENGTH AND CONDITIONING RESEARCH		2015-12-01	2015		1
5	WOS	J	Gabbett, Tim J.	RELATIONSHIP BETWEEN ACCELEROMETER LOAD, COLLISIONS, AND REPEATED HIGH-INTENSITY EFFORT ACTIVITY IN RUGBY LEAGUE PLAYERS	JOURNAL OF STRENGTH AND CONDITIONING RESEARCH		2015-12-01	2015		1
1	SCOPUS	J	Gabbett T.J.	Relationship between Accelerometer Load, Collisions, and Repeated High-Intensity Effort Activity in Rugby League Players	Journal of Strength and Conditioning Research			2015		1
2	SCOPUS	J	Gabbett T.J.	Relationship between Accelerometer Load, Collisions, and Repeated High-Intensity Effort Activity in Rugby League Players	Journal of Strength and Conditioning Research			2015		1
5	SCOPUS	J	Gabbett T.J.	Relationship between Accelerometer Load, Collisions, and Repeated High-Intensity Effort Activity in Rugby League Players	Journal of Strength and Conditioning Research			2015		1
1	PUBMED	J	Gabbett TJ.	Relationship Between Accelerometer Load, Collisions, and Repeated High-Intensity Effort Activity in Rugby League Players.	J Strength Cond Res		2015-07-22	2015		1
2	PUBMED	J	Gabbett TJ.	Relationship Between Accelerometer Load, Collisions, and Repeated High-Intensity Effort Activity in Rugby League Players.	J Strength Cond Res		2015-07-22	2015		1
1	WOS	J	Kelly, Stephen J.; Murphy, Aron J.; Watsford, Mark L.; Austin, Damien; Rennie, Michael	Reliability and Validity of Sports Accelerometers During Static and Dynamic Testing	INTERNATIONAL JOURNAL OF SPORTS PHYSIOLOGY AND PERFORMANCE		2015-01-01	2015		0	1	1	5
2	WOS	J	Kelly, Stephen J.; Murphy, Aron J.; Watsford, Mark L.; Austin, Damien; Rennie, Michael	Reliability and Validity of Sports Accelerometers During Static and Dynamic Testing	INTERNATIONAL JOURNAL OF SPORTS PHYSIOLOGY AND PERFORMANCE		2015-01-01	2015		1
1	WOS	J	Fu, Weijie; Fang, Ying; Liu, David Ming Shuo; Wang, Lin; Ren, Sicong; Liu, Yu	Surface effects on in-shoe plantar pressure and tibial impact during running	JOURNAL OF SPORT AND HEALTH SCIENCE		2015-12-01	2015		0	1	1	6
1	WOS	J	Rogowski, Isabelle; Creveaux, Thomas; Triquigneaux, Sylvain; Mace, Pierre; Gauthier, Fabien; Sevrez, Violaine	Tennis Racket Vibrations and Shock Transmission to the Wrist during Forehand Drive	PLOS ONE		JUL 15 2015	2015		0	1	1	6
1	WOS	J	Weston, Matthew; Siegler, Jason; Bahnert, Andrew; McBrien, James; Lovell, Ric	The application of differential ratings of perceived exertion to Australian Football League matches	JOURNAL OF SCIENCE AND MEDICINE IN SPORT		2015-11-01	2015		0	1	1	3
2	WOS	J	Weston, Matthew; Siegler, Jason; Bahnert, Andrew; McBrien, James; Lovell, Ric	The application of differential ratings of perceived exertion to Australian Football League matches	JOURNAL OF SCIENCE AND MEDICINE IN SPORT		2015-11-01	2015		1
3	WOS	J	Weston, Matthew; Siegler, Jason; Bahnert, Andrew; McBrien, James; Lovell, Ric	The application of differential ratings of perceived exertion to Australian Football League matches	JOURNAL OF SCIENCE AND MEDICINE IN SPORT		2015-11-01	2015		1
4	WOS	J	Weston, Matthew; Siegler, Jason; Bahnert, Andrew; McBrien, James; Lovell, Ric	The application of differential ratings of perceived exertion to Australian Football League matches	JOURNAL OF SCIENCE AND MEDICINE IN SPORT		2015-11-01	2015		1
1	SCOPUS	J	Weston M., Siegler J., Bahnert A., McBrien J., Lovell R.	The application of differential ratings of perceived exertion to Australian Football League matches	Journal of Science and Medicine in Sport			2015		1
2	SCOPUS	J	Weston M., Siegler J., Bahnert A., McBrien J., Lovell R.	The application of differential ratings of perceived exertion to Australian Football League matches	Journal of Science and Medicine in Sport			2015		1
3	SCOPUS	J	Weston M., Siegler J., Bahnert A., McBrien J., Lovell R.	The application of differential ratings of perceived exertion to Australian Football League matches	Journal of Science and Medicine in Sport			2015		1
4	SCOPUS	J	Weston M., Siegler J., Bahnert A., McBrien J., Lovell R.	The application of differential ratings of perceived exertion to Australian Football League matches	Journal of Science and Medicine in Sport			2015		1
1	PUBMED	J	Weston M, Siegler J, Bahnert A, McBrien J, Lovell R.	The application of differential ratings of perceived exertion to Australian Football League matches.	J Sci Med Sport		2014-09-23	2015		1
2	PUBMED	J	Weston M, Siegler J, Bahnert A, McBrien J, Lovell R.	The application of differential ratings of perceived exertion to Australian Football League matches.	J Sci Med Sport		2014-09-23	2015		1
3	PUBMED	J	Weston M, Siegler J, Bahnert A, McBrien J, Lovell R.	The application of differential ratings of perceived exertion to Australian Football League matches.	J Sci Med Sport		2014-09-23	2015		1
4	PUBMED	J	Weston M, Siegler J, Bahnert A, McBrien J, Lovell R.	The application of differential ratings of perceived exertion to Australian Football League matches.	J Sci Med Sport		2014-09-23	2015		1
1	WOS	J	Zhang, Shen; Fu, Weijie; Liu, Yu	The Changes in Impacts and Soft-tissue Responses of Lower Limbs between Active and Unanticipated Landings	MEDICINE AND SCIENCE IN SPORTS AND EXERCISE		2015-05-01	2015		1
1	WOS	J	Sinclair, Jonathan; Toth, Jordan; Hobbs, Sarah Jane	THE INFLUENCE OF ENERGY RETURN AND MINIMALIST FOOTWEAR ON THE KINETICS AND KINEMATICS OF DEPTH JUMPING IN RELATION TO CONVENTIONAL TRAINERS	KINESIOLOGY		2015-06-01	2015		0	1	1	6
4	WOS	J	McNamara, Dean J.; Gabbett, Tim J.; Chapman, Paul; Naughton, Geraldine; Farhart, Patrick	The Validity of Microsensors to Automatically Detect Bowling Events and Counts in Cricket Fast Bowlers	INTERNATIONAL JOURNAL OF SPORTS PHYSIOLOGY AND PERFORMANCE		2015-01-01	2015		0	1	1	7
6	WOS	J	McNamara, Dean J.; Gabbett, Tim J.; Chapman, Paul; Naughton, Geraldine; Farhart, Patrick	The Validity of Microsensors to Automatically Detect Bowling Events and Counts in Cricket Fast Bowlers	INTERNATIONAL JOURNAL OF SPORTS PHYSIOLOGY AND PERFORMANCE		2015-01-01	2015		1
4	SCOPUS	J	McNamara D.J., Gabbett T.J., Chapman P., Naughton G., Farhart P.	The validity of microsensors to automatically detect bowling events and counts in cricket fast bowlers	International Journal of Sports Physiology and Performance			2015		1
6	SCOPUS	J	McNamara D.J., Gabbett T.J., Chapman P., Naughton G., Farhart P.	The validity of microsensors to automatically detect bowling events and counts in cricket fast bowlers	International Journal of Sports Physiology and Performance			2015		1
4	PUBMED	J	McNamara DJ, Gabbett TJ, Chapman P, Naughton G, Farhart P.	The validity of microsensors to automatically detect bowling events and counts in cricket fast bowlers.	Int J Sports Physiol Perform		2014-06-10	2015		1
6	PUBMED	J	McNamara DJ, Gabbett TJ, Chapman P, Naughton G, Farhart P.	The validity of microsensors to automatically detect bowling events and counts in cricket fast bowlers.	Int J Sports Physiol Perform		2014-06-10	2015		1
3	SCOPUS	J	Brondeel R., Pannier B., Chaix B.	Using GPS, GIS, and Accelerometer Data to Predict Transportation Modes	Medicine and Science in Sports and Exercise			2015		0	1	1	4
4	SCOPUS	J	Brondeel R., Pannier B., Chaix B.	Using GPS, GIS, and Accelerometer Data to Predict Transportation Modes	Medicine and Science in Sports and Exercise			2015		1
3	PUBMED	J	Brondeel R, Pannier B, Chaix B.	Using GPS, GIS, and Accelerometer Data to Predict Transportation Modes.	Med Sci Sports Exerc		2015-05-20	2015		1
4	PUBMED	J	Brondeel R, Pannier B, Chaix B.	Using GPS, GIS, and Accelerometer Data to Predict Transportation Modes.	Med Sci Sports Exerc		2015-05-20	2015		1
3	WOS	J	Wundersitz, D. W. T.; Gastin, P. B.; Robertson, S.; Davey, P. C.; Netto, K. J.	Validation of a Trunk-mounted Accelerometer to Measure Peak Impacts during Team Sport Movements	INTERNATIONAL JOURNAL OF SPORTS MEDICINE		2015-08-01	2015		0	1	1	5
4	WOS	J	Wundersitz, D. W. T.; Gastin, P. B.; Robertson, S.; Davey, P. C.; Netto, K. J.	Validation of a Trunk-mounted Accelerometer to Measure Peak Impacts during Team Sport Movements	INTERNATIONAL JOURNAL OF SPORTS MEDICINE		2015-08-01	2015		1
3	SCOPUS	J	Wundersitz D.W.T., Gastin P.B., Robertson S., Davey P.C., Netto K.J.	Validation of a Trunk-mounted Accelerometer to Measure Peak Impacts during Team Sport Movements	International Journal of Sports Medicine			2015		1
4	SCOPUS	J	Wundersitz D.W.T., Gastin P.B., Robertson S., Davey P.C., Netto K.J.	Validation of a Trunk-mounted Accelerometer to Measure Peak Impacts during Team Sport Movements	International Journal of Sports Medicine			2015		1
1	WOS	J	Meyer, Ursina; Ernst, Dominique; Schott, Silvia; Riera, Claudia; Hattendorf, Jan; Romkes, Jacqueline; Granacher, Urs; Goepfert, Beat; Kriemler, Susi	Validation of two accelerometers to determine mechanical loading of physical activities in children	JOURNAL OF SPORTS SCIENCES		OCT 2 2015	2015		0	1	1	5
2	WOS	J	Meyer, Ursina; Ernst, Dominique; Schott, Silvia; Riera, Claudia; Hattendorf, Jan; Romkes, Jacqueline; Granacher, Urs; Goepfert, Beat; Kriemler, Susi	Validation of two accelerometers to determine mechanical loading of physical activities in children	JOURNAL OF SPORTS SCIENCES		OCT 2 2015	2015		1
1	WOS	J	Wundersitz, Daniel W. T.; Gastin, Paul B.; Robertson, Samuel J.; Netto, Kevin J.	Validity of a Trunk-Mounted Accelerometer to Measure Physical Collisions in Contact Sports	INTERNATIONAL JOURNAL OF SPORTS PHYSIOLOGY AND PERFORMANCE		2015-09-01	2015		0	1	1	5
1	SCOPUS	J	Wundersitz D.W.T., Gastin P.B., Robertson S.J., Netto K.J.	Validity of a trunk-mounted accelerometer to measure physical collisions in contact sports	International Journal of Sports Physiology and Performance			2015		1
2	WOS	J	McNamara, Dean J.; Gabbett, Tim J.; Chapman, Paul; Naughton, Geraldine; Farhart, Patrick	Variability of Player Load, Bowling Velocity, and Performance Execution in Fast Bowlers Across Repeated Bowling Spells	INTERNATIONAL JOURNAL OF SPORTS PHYSIOLOGY AND PERFORMANCE		2015-11-01	2015		0	1	1	7
4	WOS	J	McNamara, Dean J.; Gabbett, Tim J.; Chapman, Paul; Naughton, Geraldine; Farhart, Patrick	Variability of Player Load, Bowling Velocity, and Performance Execution in Fast Bowlers Across Repeated Bowling Spells	INTERNATIONAL JOURNAL OF SPORTS PHYSIOLOGY AND PERFORMANCE		2015-11-01	2015		1
5	WOS	J	McNamara, Dean J.; Gabbett, Tim J.; Chapman, Paul; Naughton, Geraldine; Farhart, Patrick	Variability of Player Load, Bowling Velocity, and Performance Execution in Fast Bowlers Across Repeated Bowling Spells	INTERNATIONAL JOURNAL OF SPORTS PHYSIOLOGY AND PERFORMANCE		2015-11-01	2015		1
6	WOS	J	McNamara, Dean J.; Gabbett, Tim J.; Chapman, Paul; Naughton, Geraldine; Farhart, Patrick	Variability of Player Load, Bowling Velocity, and Performance Execution in Fast Bowlers Across Repeated Bowling Spells	INTERNATIONAL JOURNAL OF SPORTS PHYSIOLOGY AND PERFORMANCE		2015-11-01	2015		1
2	SCOPUS	J	McNamara D.J., Gabbett T.J., Chapman P., Naughton G., Farhart P.	Variability of PlayerLoad, bowling velocity, and performance execution in fast bowlers across repeated bowling spells	International Journal of Sports Physiology and Performance			2015		1
4	SCOPUS	J	McNamara D.J., Gabbett T.J., Chapman P., Naughton G., Farhart P.	Variability of PlayerLoad, bowling velocity, and performance execution in fast bowlers across repeated bowling spells	International Journal of Sports Physiology and Performance			2015		1
5	SCOPUS	J	McNamara D.J., Gabbett T.J., Chapman P., Naughton G., Farhart P.	Variability of PlayerLoad, bowling velocity, and performance execution in fast bowlers across repeated bowling spells	International Journal of Sports Physiology and Performance			2015		1
6	SCOPUS	J	McNamara D.J., Gabbett T.J., Chapman P., Naughton G., Farhart P.	Variability of PlayerLoad, bowling velocity, and performance execution in fast bowlers across repeated bowling spells	International Journal of Sports Physiology and Performance			2015		1
2	PUBMED	J	McNamara DJ, Gabbett TJ, Chapman P, Naughton G, Farhart P.	Variability of PlayerLoad, Bowling Velocity, and Performance Execution in Fast Bowlers Across Repeated Bowling Spells.	Int J Sports Physiol Perform		2015-03-11	2015		1
4	PUBMED	J	McNamara DJ, Gabbett TJ, Chapman P, Naughton G, Farhart P.	Variability of PlayerLoad, Bowling Velocity, and Performance Execution in Fast Bowlers Across Repeated Bowling Spells.	Int J Sports Physiol Perform		2015-03-11	2015		1
5	PUBMED	J	McNamara DJ, Gabbett TJ, Chapman P, Naughton G, Farhart P.	Variability of PlayerLoad, Bowling Velocity, and Performance Execution in Fast Bowlers Across Repeated Bowling Spells.	Int J Sports Physiol Perform		2015-03-11	2015		1
6	PUBMED	J	McNamara DJ, Gabbett TJ, Chapman P, Naughton G, Farhart P.	Variability of PlayerLoad, Bowling Velocity, and Performance Execution in Fast Bowlers Across Repeated Bowling Spells.	Int J Sports Physiol Perform		2015-03-11	2015		1
1	WOS	J	Giroux, C.; Rabita, G.; Chollet, D.; Guilhem, G.	What is the Best Method for Assessing Lower Limb Force-Velocity Relationship?	INTERNATIONAL JOURNAL OF SPORTS MEDICINE		2015-02-01	2015		0	1	7
2	WOS	J	Giroux, C.; Rabita, G.; Chollet, D.; Guilhem, G.	What is the Best Method for Assessing Lower Limb Force-Velocity Relationship?	INTERNATIONAL JOURNAL OF SPORTS MEDICINE		2015-02-01	2015		1
1	PUBMED	J	Giroux C, Rabita G, Chollet D, Guilhem G.	What is the best method for assessing lower limb force-velocity relationship?	Int J Sports Med		2014-09-27	2015		1
2	PUBMED	J	Giroux C, Rabita G, Chollet D, Guilhem G.	What is the best method for assessing lower limb force-velocity relationship?	Int J Sports Med		2014-09-27	2015		1
3	WOS	J	Neville, Jonathon G.; Rowlands, David D.; Lee, James B.; James, Daniel A.	A Model for Comparing Over-Ground Running Speed and Accelerometer Derived Step Rate in Elite Level Athletes	IEEE SENSORS JOURNAL		2016-01-01	2016		0	1	1	6
3	SCOPUS	J	Neville J.G., Rowlands D.D., Lee J.B., James D.A.	A Model for Comparing Over-Ground Running Speed and Accelerometer Derived Step Rate in Elite Level Athletes	IEEE Sensors Journal			2016		1
1	WOS	J	Torres-Ronda, Lorena; Schelling, Xavi	Accelerometer Load During Basketball Drills In Professional Basketball Players	MEDICINE AND SCIENCE IN SPORTS AND EXERCISE		2016-05-01	2016		1
1	WOS	J	Schelling, Xavi; Torres, Lorena	Accelerometer Load Profiles for Basketball-Specific Drills in Elite Players	Journal of Sports Science and Medicine	J Sports Sci Med	2016-12-01	2016	2016	0	1	1	1	1	1	T	E	M	COM	GULF	X8-MINI	1																			100	3D	NO			YES
3	WOS	J	Schelling, Xavi; Torres, Lorena	Accelerometer Load Profiles for Basketball-Specific Drills in Elite Players	Journal of Sports Science and Medicine		2016-12-01	2016		1
5	WOS	J	Schelling, Xavi; Torres, Lorena	Accelerometer Load Profiles for Basketball-Specific Drills in Elite Players	Journal of Sports Science and Medicine		2016-12-01	2016		1
6	WOS	J	Schelling, Xavi; Torres, Lorena	Accelerometer Load Profiles for Basketball-Specific Drills in Elite Players	Journal of Sports Science and Medicine		2016-12-01	2016		1
1	SCOPUS	J	Schelling X., Torres L.	Accelerometer load profiles for basketball-specific drills in elite players	Journal of Sports Science and Medicine			2016		1
3	SCOPUS	J	Schelling X., Torres L.	Accelerometer load profiles for basketball-specific drills in elite players	Journal of Sports Science and Medicine			2016		1
5	SCOPUS	J	Schelling X., Torres L.	Accelerometer load profiles for basketball-specific drills in elite players	Journal of Sports Science and Medicine			2016		1
6	SCOPUS	J	Schelling X., Torres L.	Accelerometer load profiles for basketball-specific drills in elite players	Journal of Sports Science and Medicine			2016		1
1	PUBMED	J	Schelling X, Torres L.	Accelerometer Load Profiles for Basketball-Specific Drills in Elite Players.	J Sports Sci Med		2016-12-09	2016		1
3	PUBMED	J	Schelling X, Torres L.	Accelerometer Load Profiles for Basketball-Specific Drills in Elite Players.	J Sports Sci Med		2016-12-09	2016		1
5	PUBMED	J	Schelling X, Torres L.	Accelerometer Load Profiles for Basketball-Specific Drills in Elite Players.	J Sports Sci Med		2016-12-09	2016		1
6	PUBMED	J	Schelling X, Torres L.	Accelerometer Load Profiles for Basketball-Specific Drills in Elite Players.	J Sports Sci Med		2016-12-09	2016		1
5	WOS	J	Hausler, Joanne; Halaki, Mark; Orr, Rhonda	Application of Global Positioning System and Microsensor Technology in Competitive Rugby League Match-Play: A Systematic Review and Meta-analysis	SPORTS MEDICINE		2016-04-01	2016		0	1	6
6	WOS	J	Hausler, Joanne; Halaki, Mark; Orr, Rhonda	Application of Global Positioning System and Microsensor Technology in Competitive Rugby League Match-Play: A Systematic Review and Meta-analysis	SPORTS MEDICINE		2016-04-01	2016		1
1	WOS	J	Gibson NE, Boyd AJ, Murray AM	Countermovement jump is not affected during final competition preparation periods in elite rugby 7 players	J Strength Cond Res	J Strength Cond Res		2016	2016	0	3	1	1	2	7	T	E	M	SC	CATAPULT	MINIMAX S4	1																			NO	NO	NO			NO
1	WOS	J	Simons, Chantal; Bradshaw, Elizabeth J.	Do accelerometers mounted on the back provide a good estimate of impact loads in jumping and landing tasks?	SPORTS BIOMECHANICS		2016	2016		0	1	1	5
2	WOS	J	Simons, Chantal; Bradshaw, Elizabeth J.	Do accelerometers mounted on the back provide a good estimate of impact loads in jumping and landing tasks?	SPORTS BIOMECHANICS		2016	2016		1
1	SCOPUS	J	Simons C., Bradshaw E.J.	Do accelerometers mounted on the back provide a good estimate of impact loads in jumping and landing tasks?	Sports Biomechanics			2016		1
2	SCOPUS	J	Simons C., Bradshaw E.J.	Do accelerometers mounted on the back provide a good estimate of impact loads in jumping and landing tasks?	Sports Biomechanics			2016		1
7	WOS	J	Martinez-Aranda, Luis Manuel; Fernandez-Gonzalo, Rodrigo	Effects of inertial setting on power, force, work and eccentric overload during flywheel resistance exercise in women and men.	Journal of strength and conditioning research		2016-Sep-16	2016		0	1	7
1	PUBMED	J	Westman A, √Ñng BO.	Free Fall Acrobatics to Reduce Neck Loads During Parachute Opening Shock: Evaluation of an Intervention (ACROPOSE).	BMJ Open Sport Exerc Med		2016-12-03	2016		0	1	7
1	WOS	S	Stone, Ben; Halkon, Ben; Harland, Andy	Headform mounting performance in cricket standard testing	ENGINEERING OF SPORT 11		2016	2016		0	1	1	7
6	PUBMED	J	McNamara DJ, Gabbett TJ, Naughton G, Orchard JW.	How submarine and guided missile technology can help reduce injury and improve performance in cricket fast bowlers.	Br J Sports Med		2016-03-27	2016		0	1	1	7
1	WOS	B	Kos, Anton; Umek, Anton; Tomazic, Saso; Zhang, Yuan	Identification and Selection of Sensors Suitable for Integration into Sport Equipment: Smart Golf Club	2016 INTERNATIONAL CONFERENCE ON IDENTIFICATION, INFORMATION AND KNOWLEDGE IN THE INTERNET OF THINGS (IIKI)		2016	2016		0	1	3
7	WOS	B	Kos, Anton; Umek, Anton; Tomazic, Saso; Zhang, Yuan	Identification and Selection of Sensors Suitable for Integration into Sport Equipment: Smart Golf Club	2016 INTERNATIONAL CONFERENCE ON IDENTIFICATION, INFORMATION AND KNOWLEDGE IN THE INTERNET OF THINGS (IIKI)		2016	2016		1
4	PUBMED	J	Masuki S, Morita A, Kamijo Y, Ikegawa S, Kataoka Y, Ogawa Y, Sumiyoshi E, Takahashi K, Tanaka T, Nakajima M, Nose H.	Impact of 5-aminolevulinic acid with iron supplementation on exercise efficiency and home-based walking training achievement in older women.	J Appl Physiol (1985)		2015-10-31	2016		0	1	7
1	WOS	J	Willy, R. W.; Buchenic, L.; Rogacki, K.; Ackerman, J.; Schmidt, A.; Willson, J. D.	In-field gait retraining and mobile monitoring to address running biomechanics associated with tibial stress fracture	SCANDINAVIAN JOURNAL OF MEDICINE & SCIENCE IN SPORTS		2016-02-01	2016		0	1	1	3
2	WOS	J	Willy, R. W.; Buchenic, L.; Rogacki, K.; Ackerman, J.; Schmidt, A.; Willson, J. D.	In-field gait retraining and mobile monitoring to address running biomechanics associated with tibial stress fracture	SCANDINAVIAN JOURNAL OF MEDICINE & SCIENCE IN SPORTS		2016-02-01	2016		1
1	PUBMED	J	Willy RW, Buchenic L, Rogacki K, Ackerman J, Schmidt A, Willson JD.	In-field gait retraining and mobile monitoring to address running biomechanics associated with tibial stress fracture.	Scand J Med Sci Sports		2015-02-06	2016		1
2	PUBMED	J	Willy RW, Buchenic L, Rogacki K, Ackerman J, Schmidt A, Willson JD.	In-field gait retraining and mobile monitoring to address running biomechanics associated with tibial stress fracture.	Scand J Med Sci Sports		2015-02-06	2016		1
1	PUBMED	J	Broell F, Burnell C, Taggart CT.	Measuring abnormal movements in free-swimming fish with accelerometers: implications for quantifying tag and parasite load.	J Exp Biol		2016-01-10	2016		0	1	7
7	WOS	J	Ivancic, Paul C.	Mechanisms and Mitigation of Head and Spinal Injuries Due to Motor Vehicle Crashes	JOURNAL OF ORTHOPAEDIC & SPORTS PHYSICAL THERAPY		2016-10-01	2016		0	1	7
3	PUBMED	J	Steimers A, Vafiadou M, Koukourakis G, Geraskin D, Neary P, Kohl-Bareis M.	Muscle Oxygenation During Running Assessed by Broad Band NIRS.	Adv Exp Med Biol		2016-01-20	2016		0	1	7
4	PUBMED	J	Steimers A, Vafiadou M, Koukourakis G, Geraskin D, Neary P, Kohl-Bareis M.	Muscle Oxygenation During Running Assessed by Broad Band NIRS.	Adv Exp Med Biol		2016-01-20	2016		1
1	WOS	J	Gale-Ansodi, Carlos; Langarika-Rocafort, Argia; Usabiaga, Oidui; Castellano Paulis, Julen	New variables and new agreements between 10Hz global positioning system devices in tennis drills	PROCEEDINGS OF THE INSTITUTION OF MECHANICAL ENGINEERS PART P-JOURNAL OF SPORTS ENGINEERING AND TECHNOLOGY		2016-06-01	2016		0	1	1	6
2	WOS	J	Young, Christopher M.; Gastin, Paul B.; Sanders, Nick; Mackey, Luke; Dwyer, Dan B.	Player Load in Elite Netball: Match, Training, and Positional Comparisons	Int J Sports Physiol Perform	Int J Sports Physiol Perform	2016-11-01	2016	2016	0	1	1	1	1	2	C & T	E	F	COM	GULF	X8-MINI	1																			100	3D	NO			YES
2	SCOPUS	J	Young C.M., Gastin P.B., Sanders N., Mackey L., Dwyer D.B.	Player load in elite netball: Match, training, and positional comparisons	International Journal of Sports Physiology and Performance			2016		1
2	PUBMED	J	Young CM, Gastin PB, Sanders N, Mackey L, Dwyer DB.	Player Load in Elite Netball: Match, Training, and Positional Comparisons.	Int J Sports Physiol Perform		2016-03-24	2016		1
1	PUBMED	J	Dalen T, Ingebrigtsen J, Ettema G, Hjelde GH, Wisl√∏ff U.	PlayerLoad, Acceleration and Deceleration during forty-five competitiva matches of elite soccer	J Strength Cond Res		2015-06-10	2016		1
2	PUBMED	J	Dalen T, Ingebrigtsen J, Ettema G, Hjelde GH, Wisl√∏ff U.	PlayerLoad, Acceleration and Deceleration during forty-five competitiva matches of elite soccer	J Strength Cond Res		2015-06-10	2016		1
3	PUBMED	J	Dalen T, Ingebrigtsen J, Ettema G, Hjelde GH, Wisl√∏ff U.	PlayerLoad, Acceleration and Deceleration during forty-five competitiva matches of elite soccer	J Strength Cond Res		2015-06-10	2016		1
4	PUBMED	J	Dalen T, Ingebrigtsen J, Ettema G, Hjelde GH, Wisl√∏ff U.	PlayerLoad, Acceleration and Deceleration during forty-five competitiva matches of elite soccer	J Strength Cond Res		2015-06-10	2016		1
1	WOS	J	Dalen T, Jorgen I, Gertjan E, Havard HG, Ulrik W	PlayerLoad, Acceleration and Deceleration during forty-five competitiva matches of elite soccer	J Strength Cond Res	J Strength Cond Res		2016	2016	0	1	1	1	3	11	C	P	M	COM	RADIO	ZXY SPORTRACK																		1		NO	3D	NO	YES	NO
5	WOS	J	Gallo, Tania F.; Cormack, Stuart J.; Gabbett, Tim J.; Lorenzen, Christian H.	Pre-training perceived wellness impacts training output in Australian football players	JOURNAL OF SPORTS SCIENCES	J Sports Sci	2016-08-01	2016	2016	0	1	1	1	2	8	T	E	M	SC	CATAPULT	TEAM 2.5	1				1															100	3D	NO	YES	NO
5	SCOPUS	J	Gallo T.F., Cormack S.J., Gabbett T.J., Lorenzen C.H.	Pre-training perceived wellness impacts training output in Australian football players	Journal of Sports Sciences			2016		1
5	PUBMED	J	Gallo TF, Cormack SJ, Gabbett TJ, Lorenzen CH.	Pre-training perceived wellness impacts training output in Australian football players.	J Sports Sci		2015-12-08	2016		1
1	SCOPUS	J	Carey D.L., Ong K., Morris M.E., Crow J., Crossley K.M.	Predicting ratings of perceived exertion in Australian football players: Methods for live estimation	International Journal of Computer Science in Sport			2016		0	1	1	3
1	PUBMED	J	Buchheit M, Cholley Y, Lambert P.	Psychometric and Physiological Responses to a Preseason Competitive Camp in the Heat With a 6-Hour Time Difference in Elite Soccer Players.	Int J Sports Physiol Perform		2015-07-17	2016		0	1	1	3
1	WOS	J	Wellman AD, Coat SC, Goulet GC, Coffey VG, McLellan CP	Quantification of accelerometer derived impacts associated with competitiva games in NCAA división I college football players	J Strength Cond Res	J Strength Cond Res		2016	2016	0	3	1	1	2	9	C	E	M	SC	GPS	SPI-HPU										1										100	3D	NO			YES
1	WOS	J	Ritchie, Dean; Hopkins, Will G.; Buchheit, Martin; Cordy, Justin; Bartlett, Jonathan D.	Quantification of Training and Competition Load Across a Season in an Elite Australian Football Club	Int J Sports Physiol Perform	Int J Sports Physiol Perform	2016-05-01	2016	2016	0	1	1	1	2	8	C & T	E	M	SC	CATAPULT	MINIMAX S4	1																			100	3D	NO			YES
1	SCOPUS	J	Ritchie D., Hopkins W.G., Buchheit M., Cordy J., Bartlett J.D.	Quantification of Training and Competition Load Across a Season in an Elite Australian Football Club	International Journal of Sports Physiology and Performance			2016		1
1	PUBMED	J	Ritchie D, Hopkins WG, Buchheit M, Cordy J, Bartlett JD.	Quantification of Training and Competition Load Across a Season in an Elite Australian Football Club.	Int J Sports Physiol Perform		2015-09-12	2016		1
1	WOS	J	Looney, David P.; West, Chris A.; Huggins, Robert A.; Fortunati, Andrea; DiStefano, Lindsay J.; Scarneo, Samantha E.; Casa, Douglas J.	Relating Internal and External Loads in Collegiate Men's Soccer Players During Off-Season Training	MEDICINE AND SCIENCE IN SPORTS AND EXERCISE		2016-05-01	2016		0	1	2
1	WOS	J	Simons, Chantal; Bradshaw, Elizabeth J.	Reliability of accelerometry to assess impact loads of jumping and landing tasks	SPORTS BIOMECHANICS		2016	2016		0	1	1	5
2	WOS	J	Simons, Chantal; Bradshaw, Elizabeth J.	Reliability of accelerometry to assess impact loads of jumping and landing tasks	SPORTS BIOMECHANICS		2016	2016		1
1	SCOPUS	J	Simons C., Bradshaw E.J.	Reliability of accelerometry to assess impact loads of jumping and landing tasks	Sports Biomechanics			2016		1
2	SCOPUS	J	Simons C., Bradshaw E.J.	Reliability of accelerometry to assess impact loads of jumping and landing tasks	Sports Biomechanics			2016		1
2	WOS	J	Creaby, Mark W.; Smith, Melinda M. Franettovich	Retraining running gait to reduce tibial loads with clinician or accelerometry guided feedback	JOURNAL OF SCIENCE AND MEDICINE IN SPORT		2016-04-01	2016		0	1	1	6
2	SCOPUS	J	Creaby M.W., Franettovich Smith M.M.	Retraining running gait to reduce tibial loads with clinician or accelerometry guided feedback	Journal of Science and Medicine in Sport			2016		1
1	WOS	J	Coad, Sam; Gray, Bon; McLellan, Christopher	Seasonal Analysis of Mucosal Immunological Function and Physical Demands in Professional Australian Rules Footballers	Int J Sports Physiol Perform	Int J Sports Physiol Perform	2016-07-01	2016	2016	0	1	1	1	2	8	C	E	M	SC	CATAPULT	MINIMAX S5	1																			100	3D	NO			NO
3	WOS	J	Coad, Sam; Gray, Bon; McLellan, Christopher	Seasonal Analysis of Mucosal Immunological Function and Physical Demands in Professional Australian Rules Footballers	INTERNATIONAL JOURNAL OF SPORTS PHYSIOLOGY AND PERFORMANCE		2016-07-01	2016		1
1	SCOPUS	J	Coad S., Gray B., McLellan C.	Seasonal analysis of mucosal immunological function and physical demands in professional australian rules footballers	International Journal of Sports Physiology and Performance			2016		1
3	SCOPUS	J	Coad S., Gray B., McLellan C.	Seasonal analysis of mucosal immunological function and physical demands in professional australian rules footballers	International Journal of Sports Physiology and Performance			2016		1
2	WOS	J	King, Doug A.; Hume, Patria A.; Gissane, Conor; Clark, Trevor N.	Similar head impact acceleration measured using instrumented ear patches in a junior rugby union team during matches in comparison with other sports	JOURNAL OF NEUROSURGERY-PEDIATRICS		2016-07-01	2016		0	1	1	4
7	WOS	J	King, Doug A.; Hume, Patria A.; Gissane, Conor; Clark, Trevor N.	Similar head impact acceleration measured using instrumented ear patches in a junior rugby union team during matches in comparison with other sports	JOURNAL OF NEUROSURGERY-PEDIATRICS		2016-07-01	2016		1
2	WOS	J	Sonderegger, Karin; Tschopp, Markus; Taube, Wolfgang	The Challenge of Evaluating the Intensity of Short Actions in Soccer: A New Methodological Approach Using Percentage Acceleration	PLOS ONE		NOV 15 2016	2016		0	1	1	8
2	SCOPUS	J	Sonderegger K., Tschopp M., Taube W.	The challenge of evaluating the intensity of short actions in soccer: A new methodological approach using percentage acceleration	PLoS ONE			2016		1
2	PUBMED	J	Sonderegger K, Tschopp M, Taube W.	The Challenge of Evaluating the Intensity of Short Actions in Soccer: A New Methodological Approach Using Percentage Acceleration.	PLoS One		2016-11-16	2016		1
2	PUBMED	J	Wert DM, VanSwearingen J, Perera S, Studenski S, Brach JS.	The Impact of a Portable Metabolic Measurement Device on Gait Characteristics of Older Adults With Mobility Limitations.	J Geriatr Phys Ther		2015-05-15	2016		0	1	7
2	PUBMED	J	K√∂lling S, Steinacker JM, Endler S, Ferrauti A, Meyer T, Kellmann M.	The longer the better: Sleep-wake patterns during preparation of the World Rowing Junior Championships.	Chronobiol Int		2016-01-06	2016		0	1	7
1	WOS	J	Connor, Siobhan O.; McCaffrey, Noel; Whyte, Enda; Moran, Kieran	The novel use of a SenseCam and accelerometer to validate training load and training information in a self- recall training diary	JOURNAL OF SPORTS SCIENCES		FEB 16 2016	2016		0	1	1	4
2	WOS	J	Connor, Siobhan O.; McCaffrey, Noel; Whyte, Enda; Moran, Kieran	The novel use of a SenseCam and accelerometer to validate training load and training information in a self- recall training diary	JOURNAL OF SPORTS SCIENCES		FEB 16 2016	2016		1
1	SCOPUS	J	O. Connor S., McCaffrey N., Whyte E., Moran K.	The novel use of a SenseCam and accelerometer to validate training load and training information in a self-recall training diary	Journal of Sports Sciences			2016		1
2	SCOPUS	J	O. Connor S., McCaffrey N., Whyte E., Moran K.	The novel use of a SenseCam and accelerometer to validate training load and training information in a self-recall training diary	Journal of Sports Sciences			2016		1
1	PUBMED	J	O Connor S, McCaffrey N, Whyte E, Moran K.	The novel use of a SenseCam and accelerometer to validate training load and training information in a self-recall training diary.	J Sports Sci		2015-06-03	2016		1
2	PUBMED	J	O Connor S, McCaffrey N, Whyte E, Moran K.	The novel use of a SenseCam and accelerometer to validate training load and training information in a self-recall training diary.	J Sports Sci		2015-06-03	2016		1
1	WOS	J	Delextrat, A.; Bateman, J.; Esser, P.; Targen, N.; Dawes, H.	The potential benefits of Zumba Gold in people with mild-to-moderate Parkinson's: Feasibility and effects of dance styles and number of sessions	COMPLEMENTARY THERAPIES IN MEDICINE		2016-08-01	2016		0	1	1	4
1	SCOPUS	J	Delextrat A., Bateman J., Esser P., Targen N., Dawes H.	The potential benefits of Zumba Gold® in people with mild-to-moderate Parkinson's: Feasibility and effects of dance styles and number of sessions	Complementary Therapies in Medicine			2016		1
2	SCOPUS	J	Delextrat A., Bateman J., Esser P., Targen N., Dawes H.	The potential benefits of Zumba Gold® in people with mild-to-moderate Parkinson's: Feasibility and effects of dance styles and number of sessions	Complementary Therapies in Medicine			2016		1
1	WOS	J	Roe, Gregory; Halkier, Matthew; Beggs, Clive; Till, Kevin; Jones, Ben	The Use of Accelerometers to Quantify Collisions and Running Demands of Rugby Union Match-Play	INTERNATIONAL JOURNAL OF PERFORMANCE ANALYSIS IN SPORT	Int J Perf Anal Sport	2016-08-01	2016	2016	0	1	1	1	2	6	C	J	M	SC	CATAPULT	OPTIMEYE S5	1				1	1			1											100	3D	NO	YES	NO
1	SCOPUS	J	Roe G., Halkier M., Beggs C., Till K., Jones B.	The use of accelerometers to quantify collisions and running demands of rugby union match-play	International Journal of Performance Analysis in Sport			2016		1
1	WOS	J	Scott, Macfarlane T. U.; Scott, Tannath J.; Kelly, Vincent G.	The Validity and Reliability of Global Positioning Systems in Team Sport: A Brief Review	JOURNAL OF STRENGTH AND CONDITIONING RESEARCH		2016-05-01	2016		0	1	6
1	SCOPUS	J	Scott M.T.U., Scott T.J., Kelly V.G.	The validity and reliability of global positioning systems in team sport: A brief review	Journal of Strength and Conditioning Research			2016		1
1	PUBMED	J	Scott MT, Scott TJ, Kelly VG.	The Validity and Reliability of Global Positioning Systems in Team Sport: A Brief Review.	J Strength Cond Res		2015-10-07	2016		1
1	WOS	J	Barrett S, Midgley A, Reeves M, Joel T, Franklin E, Heyworth R	The within-match patterns of locomotor efficiency during professional soccer match play: Implications for injury risk?	J Sci Med Sport	J Sci Med Sport		2016	2016	0	3	1	1	3	11	C	P	M	SC	CATAPULT	MINIMAX S4	1	1	1	1				1												100	3D	NO			YES
2	WOS	J	Akenhead, Richard; Nassis, George P.	Training Load and Player Monitoring in High-Level Football: Current Practice and Perceptions	INTERNATIONAL JOURNAL OF SPORTS PHYSIOLOGY AND PERFORMANCE		2016-07-01	2016		0	1	6
4	WOS	J	Akenhead, Richard; Nassis, George P.	Training Load and Player Monitoring in High-Level Football: Current Practice and Perceptions	INTERNATIONAL JOURNAL OF SPORTS PHYSIOLOGY AND PERFORMANCE		2016-07-01	2016		1
2	SCOPUS	J	Akenhead R., Nassis G.P.	Training load and player monitoring in high-level football: Current practice and perceptions	International Journal of Sports Physiology and Performance			2016		1
4	SCOPUS	J	Akenhead R., Nassis G.P.	Training load and player monitoring in high-level football: Current practice and perceptions	International Journal of Sports Physiology and Performance			2016		1
2	PUBMED	J	Akenhead R, Nassis GP.	Training Load and Player Monitoring in High-Level Football: Current Practice and Perceptions.	Int J Sports Physiol Perform		2015-10-13	2016		1
7	SCOPUS	J	Wilkerson G.B., Gupta A., Allen J.R., Keith C.M., Colston M.A.	Utilization of practice session average inertial load to quantify college football injury risk	Journal of Strength and Conditioning Research			2016		0	1	1	3
7	PUBMED	J	Wilkerson GB, Gupta A, Allen JR, Keith CM, Colston MA.	Utilization of Practice Session Average Inertial Load to Quantify College Football Injury Risk.	J Strength Cond Res		2016-02-06	2016		1
2	PUBMED	J	Balsalobre-Fern√°ndez C, Kuzdub M, Poveda-Ortiz P, Campo-Vecino JD.	Validity and Reliability of the PUSH Wearable Device to Measure Movement Velocity During the Back Squat Exercise.	J Strength Cond Res		2015-12-17	2016		0	1	7
1	WOS	J	Alexander, Jeremy P.; Hopkinson, Trent L.; Wundersitz, Daniel W. T.; Serpell, Benjamin G.; Mara, Jocelyn K.; Ball, Nick B.	VALIDITY OF A WEARABLE ACCELEROMETER DEVICE TO MEASURE AVERAGE ACCELERATION VALUES DURING HIGH-SPEED RUNNING	JOURNAL OF STRENGTH AND CONDITIONING RESEARCH		2016-11-01	2016		0	1	1	5
2	WOS	J	Alexander, Jeremy P.; Hopkinson, Trent L.; Wundersitz, Daniel W. T.; Serpell, Benjamin G.; Mara, Jocelyn K.; Ball, Nick B.	VALIDITY OF A WEARABLE ACCELEROMETER DEVICE TO MEASURE AVERAGE ACCELERATION VALUES DURING HIGH-SPEED RUNNING	JOURNAL OF STRENGTH AND CONDITIONING RESEARCH		2016-11-01	2016		1
1	WOS	J	Bhammar, Dharini M.; Sawyer, Brandon J.; Tucker, Wesley J.; Lee, Jung-Min; Gaesser, Glenn A.	Validity of SenseWear (R) Armband v5.2 and v2.2 for estimating energy expenditure	JOURNAL OF SPORTS SCIENCES		2016-10-01	2016		0	1	1	5
2	WOS	J	Bhammar, Dharini M.; Sawyer, Brandon J.; Tucker, Wesley J.; Lee, Jung-Min; Gaesser, Glenn A.	Validity of SenseWear (R) Armband v5.2 and v2.2 for estimating energy expenditure	JOURNAL OF SPORTS SCIENCES		2016-10-01	2016		1
2	WOS	J	McLaren, Shaun J.; Weston, Matthew; Smith, Andrew; Cramb, Rob; Portas, Matthew D.	Variability of physical performance and player match loads in professional rugby union	JOURNAL OF SCIENCE AND MEDICINE IN SPORT	J Sci Med Sport	2016-06-01	2016	2016	0	1	1	1	2	6	C	P	M	SC	CATAPULT	MINIMAX S4	1				1															100	3D	NO	YES	NO
2	SCOPUS	J	McLaren S.J., Weston M., Smith A., Cramb R., Portas M.D.	Variability of physical performance and player match loads in professional rugby union	Journal of Science and Medicine in Sport			2016		1
2	PUBMED	J	McLaren SJ, Weston M, Smith A, Cramb R, Portas MD.	Variability of physical performance and player match loads in professional rugby union.	J Sci Med Sport		2015-06-30	2016		1
3	WOS	J	Li, Ryan T.; Kling, Scott R.; Salata, Michael J.; Cupp, Sean A.; Sheehan, Joseph; Voos, James E.	Wearable Performance Devices in Sports Medicine	SPORTS HEALTH-A MULTIDISCIPLINARY APPROACH		JAN-FEB 2016	2016		0	1	6
4	WOS	J	Li, Ryan T.; Kling, Scott R.; Salata, Michael J.; Cupp, Sean A.; Sheehan, Joseph; Voos, James E.	Wearable Performance Devices in Sports Medicine	SPORTS HEALTH-A MULTIDISCIPLINARY APPROACH		JAN-FEB 2016	2016		1
6	WOS	J	Li, Ryan T.; Kling, Scott R.; Salata, Michael J.; Cupp, Sean A.; Sheehan, Joseph; Voos, James E.	Wearable Performance Devices in Sports Medicine	SPORTS HEALTH-A MULTIDISCIPLINARY APPROACH		JAN-FEB 2016	2016		1
3	SCOPUS	R	Li R.T., Kling S.R., Salata M.J., Cupp S.A., Sheehan J., Voos J.E.	Wearable Performance Devices in Sports Medicine	Sports Health			2016		1
4	SCOPUS	R	Li R.T., Kling S.R., Salata M.J., Cupp S.A., Sheehan J., Voos J.E.	Wearable Performance Devices in Sports Medicine	Sports Health			2016		1
6	SCOPUS	R	Li R.T., Kling S.R., Salata M.J., Cupp S.A., Sheehan J., Voos J.E.	Wearable Performance Devices in Sports Medicine	Sports Health			2016		1
1	SCOPUS	C	[No author name available]	20th International Computer Science and Engineering Conference: Smart Ubiquitos Computing and Knowledge, ICSEC 2016	20th International Computer Science and Engineering Conference: Smart Ubiquitos Computing and Knowledge, ICSEC 2016			2017		0	1	2
1	PUBMED	J	Beenham M, Barron DJ, Fry J, Hurst HH, Figueirdo A, Atkins S.	A Comparison of GPS Workload Demands in Match Play and Small-Sided Games by the Positional Role in Youth Soccer.	J Hum Kinet	J Hum Kinet	2017-07-18	2017	2017	0	1	1	1	3	11	C & T	J	M	SC	CATAPULT	MINIMAX S3	1	1	1	1																100	3D	NO	YES	NO
3	PUBMED	J	Beenham M, Barron DJ, Fry J, Hurst HH, Figueirdo A, Atkins S.	A Comparison of GPS Workload Demands in Match Play and Small-Sided Games by the Positional Role in Youth Soccer.	J Hum Kinet		2017-07-18	2017		1
1	WOS	J	Fox, Jordan L.; Scanlan, Aaron T.; Stanton, Robert	A REVIEW OF PLAYER MONITORING APPROACHES IN BASKETBALL: CURRENT TRENDS AND FUTURE DIRECTIONS	JOURNAL OF STRENGTH AND CONDITIONING RESEARCH		2017-07-01	2017		0	1	6
5	WOS	J	Fox, Jordan L.; Scanlan, Aaron T.; Stanton, Robert	A REVIEW OF PLAYER MONITORING APPROACHES IN BASKETBALL: CURRENT TRENDS AND FUTURE DIRECTIONS	JOURNAL OF STRENGTH AND CONDITIONING RESEARCH		2017-07-01	2017		1
1	SCOPUS	R	Fox J.L., Scanlan A.T., Stanton R.	A Review of Player Monitoring Approaches in Basketball: Current Trends and Future Directions	Journal of Strength and Conditioning Research			2017		1
2	SCOPUS	R	Fox J.L., Scanlan A.T., Stanton R.	A Review of Player Monitoring Approaches in Basketball: Current Trends and Future Directions	Journal of Strength and Conditioning Research			2017		1
5	SCOPUS	R	Fox J.L., Scanlan A.T., Stanton R.	A Review of Player Monitoring Approaches in Basketball: Current Trends and Future Directions	Journal of Strength and Conditioning Research			2017		1
2	PUBMED	J	Fox JL, Scanlan AT, Stanton R.	A Review of Player Monitoring Approaches in Basketball: Current Trends and Future Directions.	J Strength Cond Res		2017-04-27	2017		1
5	PUBMED	J	Fox JL, Scanlan AT, Stanton R.	A Review of Player Monitoring Approaches in Basketball: Current Trends and Future Directions.	J Strength Cond Res		2017-04-27	2017		1
1	SCOPUS	J	Akenhead R., Marques J.B., Paul D.J.	Accelerometer load: a new way to measure fatigue during repeated sprint training?	Science and Medicine in Football			2017		0	1	1	8
1	WOS	J	Brennan, James H.; Mitra, Biswadev; Synnot, Anneliese; McKenzie, Joanne; Willmott, Catherine; McIntosh, Andrew S.; Maller, Jerome J.; Rosenfeld, Jeffrey V.	Accelerometers for the Assessment of Concussion in Male Athletes: A Systematic Review and Meta-Analysis	SPORTS MEDICINE		2017-03-01	2017		0	1	6
2	WOS	J	Brennan, James H.; Mitra, Biswadev; Synnot, Anneliese; McKenzie, Joanne; Willmott, Catherine; McIntosh, Andrew S.; Maller, Jerome J.; Rosenfeld, Jeffrey V.	Accelerometers for the Assessment of Concussion in Male Athletes: A Systematic Review and Meta-Analysis	SPORTS MEDICINE		2017-03-01	2017		1
1	SCOPUS	R	Brennan J.H., Mitra B., Synnot A., McKenzie J., Willmott C., McIntosh A.S., Maller J.J., Rosenfeld J.V.	Accelerometers for the Assessment of Concussion in Male Athletes: A Systematic Review and Meta-Analysis	Sports Medicine			2017		1
2	SCOPUS	R	Brennan J.H., Mitra B., Synnot A., McKenzie J., Willmott C., McIntosh A.S., Maller J.J., Rosenfeld J.V.	Accelerometers for the Assessment of Concussion in Male Athletes: A Systematic Review and Meta-Analysis	Sports Medicine			2017		1
1	PUBMED	J	Brennan JH, Mitra B, Synnot A, McKenzie J, Willmott C, McIntosh AS, Maller JJ, Rosenfeld JV.	Accelerometers for the Assessment of Concussion in Male Athletes: A Systematic Review and Meta-Analysis.	Sports Med		2016-07-13	2017		1
2	PUBMED	J	Brennan JH, Mitra B, Synnot A, McKenzie J, Willmott C, McIntosh AS, Maller JJ, Rosenfeld JV.	Accelerometers for the Assessment of Concussion in Male Athletes: A Systematic Review and Meta-Analysis.	Sports Med		2016-07-13	2017		1
1	WOS	J	Bowen, Laura; Gross, Aleksander Stefan; Gimpel, Mo; Li, Francois-Xavier	Accumulated workloads and the acute: chronic workload ratio relate to injury risk in elite youth football players	BRITISH JOURNAL OF SPORTS MEDICINE	Br J Sports Med	2017-03-01	2017	2017	0	1	1	1	3	11	C	J	M	SC	STAT	VIPER V2														1						100	3D	NO			NO
3	WOS	J	Bowen, Laura; Gross, Aleksander Stefan; Gimpel, Mo; Li, Francois-Xavier	Accumulated workloads and the acute: chronic workload ratio relate to injury risk in elite youth football players	BRITISH JOURNAL OF SPORTS MEDICINE		2017-03-01	2017		1
1	PUBMED	J	Bowen L, Gross AS, Gimpel M, Li FX.	Accumulated workloads and the acute:chronic workload ratio relate to injury risk in elite youth football players.	Br J Sports Med		2016-07-28	2017		1
3	PUBMED	J	Bowen L, Gross AS, Gimpel M, Li FX.	Accumulated workloads and the acute:chronic workload ratio relate to injury risk in elite youth football players.	Br J Sports Med		2016-07-28	2017		1
1	WOS	J	Wik, Eirik H.; Luteberget, Live S.; Spencer, Matt	Activity Profiles in International Women's Team Handball Using PlayerLoad	Int J Sports Physiol Perform	Int J Sports Physiol Perform	2017-08-01	2017	2017	0	1	1	1	1	4	C	E	M	SC	CATAPULT	OPTIMEYE S5	1																			100	3D	NO			YES
2	WOS	J	Wik, Eirik H.; Luteberget, Live S.; Spencer, Matt	Activity Profiles in International Women's Team Handball Using PlayerLoad	INTERNATIONAL JOURNAL OF SPORTS PHYSIOLOGY AND PERFORMANCE		2017-08-01	2017		1
1	PUBMED	J	Wik EH, Luteberget LS, Spencer M.	Activity Profiles in International Women's Team Handball Using PlayerLoad.	Int J Sports Physiol Perform		2016-12-15	2017		1
2	PUBMED	J	Wik EH, Luteberget LS, Spencer M.	Activity Profiles in International Women's Team Handball Using PlayerLoad.	Int J Sports Physiol Perform		2016-12-15	2017		1
1	SCOPUS	J	Wik E.H., Luteberget L.S., Spencer M.	Activity profiles in international women’s team handball using PlayerLoad	International Journal of Sports Physiology and Performance			2017		1
2	SCOPUS	J	Wik E.H., Luteberget L.S., Spencer M.	Activity profiles in international women’s team handball using PlayerLoad	International Journal of Sports Physiology and Performance			2017		1
3	SCOPUS	B	Filho E., Tenenbaum G.	Advanced technological trends in exercise psychology	Applied Exercise Psychology: The Challenging Journey from Motivation to Adherence			2017		0	1	3
4	PUBMED	J	Munch Nielsen C, Gupta N, Knudsen LE, Holtermann A.	Association of objectively measured occupational walking and standing still with low back pain: a cross-sectional study.	Ergonomics		2016-03-13	2017		1
1	PUBMED	J	Arias OE, Umukoro PE, Stoffel SD, Hopcia K, Sorensen G, Dennerlein JT.	Associations between trunk flexion and physical activity of patient care workers for¬†a single shift: A pilot study.	Work		2017-02-18	2017		0	1	1	4
2	PUBMED	J	Arias OE, Umukoro PE, Stoffel SD, Hopcia K, Sorensen G, Dennerlein JT.	Associations between trunk flexion and physical activity of patient care workers for¬†a single shift: A pilot study.	Work		2017-02-18	2017		1
3	PUBMED	J	Arias OE, Umukoro PE, Stoffel SD, Hopcia K, Sorensen G, Dennerlein JT.	Associations between trunk flexion and physical activity of patient care workers for¬†a single shift: A pilot study.	Work		2017-02-18	2017		1
4	PUBMED	J	Arias OE, Umukoro PE, Stoffel SD, Hopcia K, Sorensen G, Dennerlein JT.	Associations between trunk flexion and physical activity of patient care workers for¬†a single shift: A pilot study.	Work		2017-02-18	2017		1
4	PUBMED	J	Murray NB, Black GM, Whiteley RJ, Gahan P, Cole MH, Utting A, Gabbett TJ.	Automatic Detection of Pitching and Throwing Events in Baseball With Inertial Measurement Sensors.	Int J Sports Physiol Perform		2016-09-13	2017		0	1	1	7
6	PUBMED	J	Murray NB, Black GM, Whiteley RJ, Gahan P, Cole MH, Utting A, Gabbett TJ.	Automatic Detection of Pitching and Throwing Events in Baseball With Inertial Measurement Sensors.	Int J Sports Physiol Perform		2016-09-13	2017		1
8	PUBMED	J	Murray NB, Black GM, Whiteley RJ, Gahan P, Cole MH, Utting A, Gabbett TJ.	Automatic Detection of Pitching and Throwing Events in Baseball With Inertial Measurement Sensors.	Int J Sports Physiol Perform		2016-09-13	2017		1
1	WOS	J	Zorrilla-Revilla, G.; Mateos, A.; Prado-Novoa, O.; Vidal-Cordasco, M.; Rodriguez, J.	Carrying loads: Validating a portable tri-axial accelerometer during frequent and brief physical activity	JOURNAL OF SCIENCE AND MEDICINE IN SPORT		2017-08-01	2017		0	1	1	5
2	WOS	J	Zorrilla-Revilla, G.; Mateos, A.; Prado-Novoa, O.; Vidal-Cordasco, M.; Rodriguez, J.	Carrying loads: Validating a portable tri-axial accelerometer during frequent and brief physical activity	JOURNAL OF SCIENCE AND MEDICINE IN SPORT		2017-08-01	2017		1
1	SCOPUS	J	Zorrilla-Revilla G., Mateos A., Prado-Nóvoa O., Vidal-Cordasco M., Rodríguez J.	Carrying loads: Validating a portable tri-axial accelerometer during frequent and brief physical activity	Journal of Science and Medicine in Sport			2017		1
2	SCOPUS	J	Zorrilla-Revilla G., Mateos A., Prado-Nóvoa O., Vidal-Cordasco M., Rodríguez J.	Carrying loads: Validating a portable tri-axial accelerometer during frequent and brief physical activity	Journal of Science and Medicine in Sport			2017		1
1	WOS	J	Staunton, Craig; Wundersitz, Daniel; Gordon, Brett; Kingsley, Michael	Construct Validity of Accelerometry-Derived Force to Quantify Basketball Movement Patterns	INTERNATIONAL JOURNAL OF SPORTS MEDICINE	Int J Sports Med	2017-12-01	2017	2017	0	1	1	5
2	WOS	J	Staunton, Craig; Wundersitz, Daniel; Gordon, Brett; Kingsley, Michael	Construct Validity of Accelerometry-Derived Force to Quantify Basketball Movement Patterns	INTERNATIONAL JOURNAL OF SPORTS MEDICINE		2017-12-01	2017		1
3	WOS	J	Staunton, Craig; Wundersitz, Daniel; Gordon, Brett; Kingsley, Michael	Construct Validity of Accelerometry-Derived Force to Quantify Basketball Movement Patterns	INTERNATIONAL JOURNAL OF SPORTS MEDICINE		2017-12-01	2017		1
4	WOS	J	Staunton, Craig; Wundersitz, Daniel; Gordon, Brett; Kingsley, Michael	Construct Validity of Accelerometry-Derived Force to Quantify Basketball Movement Patterns	INTERNATIONAL JOURNAL OF SPORTS MEDICINE		2017-12-01	2017		1
2	PUBMED	J	Watanabe A, Noguchi H, Oe M, Sanada H, Mori T.	Development of a Plantar Load Estimation Algorithm for Evaluation of Forefoot Load of Diabetic Patients during Daily Walks Using a Foot Motion Sensor.	J Diabetes Res		2017-08-26	2017		0	1	1	4
1	PUBMED	J	Shin SS, Yoo WG, An DH, Oh JS, Kim KS, Kim TH, Choi JS.	Difference in trunk stability during semicircular turns with and without a bag in elderly women.	J Back Musculoskelet Rehabil		2017-09-28	2017		0	1	7
2	PUBMED	J	Shin SS, Yoo WG, An DH, Oh JS, Kim KS, Kim TH, Choi JS.	Difference in trunk stability during semicircular turns with and without a bag in elderly women.	J Back Musculoskelet Rehabil		2017-09-28	2017		1
2	WOS	J	Sweeting, Alice J.; Aughey, Robert J.; Cormack, Stuart J.; Morgan, Stuart	Discovering frequently recurring movement sequences in team-sport athlete spatiotemporal data	JOURNAL OF SPORTS SCIENCES		2017	2017		0	1	1	3
2	SCOPUS	J	Sweeting A.J., Aughey R.J., Cormack S.J., Morgan S.	Discovering frequently recurring movement sequences in team-sport athlete spatiotemporal data	Journal of Sports Sciences			2017		1
2	PUBMED	J	Sweeting AJ, Aughey RJ, Cormack SJ, Morgan S.	Discovering frequently recurring movement sequences in team-sport athlete spatiotemporal data.	J Sports Sci		2017-03-12	2017		1
3	WOS	J	Murphy, Bryce V.; Dengel, Donald R.; Klein, Eric A.; Perry, Dustin J.; Pearson, Chad M.; Bosch, Tyler A.	Effect of Body Composition and Mass Adjustments on Workload Estimation in NCAA Division I Football Players	MEDICINE AND SCIENCE IN SPORTS AND EXERCISE		2017-05-01	2017		0	1	2
7	WOS	J	Martinez-Aranda, Luis M.; Fernandez-Gonzalo, Rodrigo	EFFECTS OF INERTIAL SETTING ON POWER, FORCE, WORK, AND ECCENTRIC OVERLOAD DURING FLYWHEEL RESISTANCE EXERCISE IN WOMEN AND MEN	JOURNAL OF STRENGTH AND CONDITIONING RESEARCH		2017-06-01	2017		1
7	SCOPUS	J	Martinez-Aranda L.M., Fernandez-Gonzalo R.	Effects of inertial setting on power, force, work, and eccentric overload during flywheel resistance exercise in women and men	Journal of Strength and Conditioning Research			2017		1
1	WOS	J	Sinclair, Jonathan; Bottoms, Lindsay; Taylor, Paul John; Mahmood, Khizar	EFFECTS OF SHOES ON KINETICS AND KINEMATICS OF THE SQUASH FORWARD LUNGE IN MALE PLAYERS	KINESIOLOGY		2017-12-01	2017		0	1	1	6
1	PUBMED	J	Demonceau M, Maquet D, Jidovtseff B, Donneau AF, Bury T, Croisier JL, Crielaard JM, Rodriguez de la Cruz C, Delvaux V, Garraux G.	Effects of twelve weeks of aerobic or strength training in addition to standard care in Parkinson's disease: a controlled study.	Eur J Phys Rehabil Med		2016-09-02	2017		0	1	7
5	SCOPUS	J	Oxendale C.L., Highton J., Twist C.	Energy expenditure, metabolic power and high speed activity during linear and multi-directional running	Journal of Science and Medicine in Sport			2017		0	1	1	6
1	WOS	J	Zoppirolli, Chiara; Boccia, Gennaro; Bortolan, Lorenzo; Schena, Federico; Pellegrini, Barbara	Functional significance of extent and timing of muscle activation during double poling on-snow with increasing speed	EUROPEAN JOURNAL OF APPLIED PHYSIOLOGY		2017-11-01	2017		0	1	7
1	PUBMED	J	Zoppirolli C, Boccia G, Bortolan L, Schena F, Pellegrini B.	Functional significance of extent and timing of muscle activation during double poling on-snow with increasing speed.	Eur J Appl Physiol		2017-08-26	2017		1
1	WOS	J	Rowell, Amber E.; Aughey, Robert J.; Hopkins, Will G.; Stewart, Andrew M.; Cormack, Stuart J.	Identification of Sensitive Measures of Recovery After External Load From Football Match Play	Int J Sports Physiol Perform	Int J Sports Physiol Perform	2017-08-01	2017	2017	0	1	1	1	2	8	C & T	E	M	SC	CATAPULT	OPTIMEYE S5	1																			100	3D	NO	YES	NO
1	SCOPUS	J	Rowell A.E., Aughey R.J., Hopkins W.G., Stewart A.M., Cormack S.J.	Identification of sensitive measures of recovery after external load from football match play	International Journal of Sports Physiology and Performance			2017		1
1	PUBMED	J	Rowell AE, Aughey RJ, Hopkins WG, Stewart AM, Cormack SJ.	Identification of Sensitive Measures of Recovery After External Load From Football Match Play.	Int J Sports Physiol Perform		2016-12-15	2017		1
5	WOS	J	Thornton, Heidi R.; Delaney, Jace A.; Duthie, Grant M.; Dascombe, Ben J.	Importance of Various Training-Load Measures in Injury Incidence of Professional Rugby League Athletes	INTERNATIONAL JOURNAL OF SPORTS PHYSIOLOGY AND PERFORMANCE		2017-06-01	2017		0	1	1	3
2	PUBMED	J	Jones R, Greig M.	In-vivo measurement of tri-axial loading at the head during the rugby tackle.	Res Sports Med		2017-08-11	2017		0	1	1	5
7	WOS	J	McGinnis, Ryan S.; Cain, Stephen M.; Davidson, Steven P.; Vitali, Rachel V.; McLean, Scott G.; Perkins, Noel C.	Inertial sensor and cluster analysis for discriminating agility run technique and quantifying changes across load	BIOMEDICAL SIGNAL PROCESSING AND CONTROL		2017-02-01	2017		0	1	1	6
2	PUBMED	J	Svenningsen FP, Kaalund E, Christensen T√Ö, Helsinghoff PH, Gregersen NY, Kersting UG, Oliveira AS.	Influence of anterior load carriage on lumbar muscle activation while walking in stable and unstable shoes.	Hum Mov Sci		2017-11-03	2017		0	1	7
1	PUBMED	J	Alsaaod M, Huber S, Beer G, Kohler P, Sch√ºpbach-Regula G, Steiner A.	Locomotion characteristics of dairy cows walking on pasture and the effect of artificial flooring systems on locomotion comfort.	J Dairy Sci		2017-08-02	2017		0	1	1	2
1	SCOPUS	J	Greig M., Nagy P.	Lumbar- and cervicothoracic-spine loading during a fast-bowling spell	Journal of Sport Rehabilitation			2017		0	1	1	6
1	WOS	J	Sanders, Gabriel J.; Roll, Brad; Peacocks, Corey A.	MAXIMUM DISTANCE AND HIGH-SPEED DISTANCE DEMANDS BY POSITION IN NCAA DIVISION I COLLEGIATE FOOTBALL GAMES	JOURNAL OF STRENGTH AND CONDITIONING RESEARCH		2017-10-01	2017		0	1	1	3
3	WOS	J	Sanders, Gabriel J.; Roll, Brad; Peacocks, Corey A.	MAXIMUM DISTANCE AND HIGH-SPEED DISTANCE DEMANDS BY POSITION IN NCAA DIVISION I COLLEGIATE FOOTBALL GAMES	JOURNAL OF STRENGTH AND CONDITIONING RESEARCH		2017-10-01	2017		1
1	WOS	J	Barreira, Paulo; Robinson, Mark A.; Drust, Barry; Nedergaard, Niels; Azidin, Raja Mohammed Firhad Raja; Vanrenterghem, Jos	Mechanical Player Load (TM) using trunk-mounted accelerometry in football: Is it a reliable, task- and player-specific observation?	JOURNAL OF SPORTS SCIENCES		2017	2017		0	1	1	5
2	WOS	J	Barreira, Paulo; Robinson, Mark A.; Drust, Barry; Nedergaard, Niels; Azidin, Raja Mohammed Firhad Raja; Vanrenterghem, Jos	Mechanical Player Load (TM) using trunk-mounted accelerometry in football: Is it a reliable, task- and player-specific observation?	JOURNAL OF SPORTS SCIENCES		2017	2017		1
1	WOS	J	Whiteside, David; Cant, Olivia; Connolly, Molly; Reid, Machar	Monitoring Hitting Load in Tennis Using Inertial Sensors and Machine Learning	INTERNATIONAL JOURNAL OF SPORTS PHYSIOLOGY AND PERFORMANCE		2017-10-01	2017		0	1	1	6
3	WOS	J	Whiteside, David; Cant, Olivia; Connolly, Molly; Reid, Machar	Monitoring Hitting Load in Tennis Using Inertial Sensors and Machine Learning	INTERNATIONAL JOURNAL OF SPORTS PHYSIOLOGY AND PERFORMANCE		2017-10-01	2017		1
1	SCOPUS	J	Whiteside D., Cant O., Connolly M., Reid M.	Monitoring hitting load in tennis using inertial sensors and machine learning	International Journal of Sports Physiology and Performance			2017		1
3	SCOPUS	J	Whiteside D., Cant O., Connolly M., Reid M.	Monitoring hitting load in tennis using inertial sensors and machine learning	International Journal of Sports Physiology and Performance			2017		1
7	WOS	J	Whiteside, David; Cant, Olivia; Connolly, Molly; Reid, Machar	Monitoring Hitting Load in Tennis Using Inertial Sensors and Machine Learning	INTERNATIONAL JOURNAL OF SPORTS PHYSIOLOGY AND PERFORMANCE		2017-10-01	2017		1
8	WOS	J	Whiteside, David; Cant, Olivia; Connolly, Molly; Reid, Machar	Monitoring Hitting Load in Tennis Using Inertial Sensors and Machine Learning	INTERNATIONAL JOURNAL OF SPORTS PHYSIOLOGY AND PERFORMANCE		2017-10-01	2017		1
7	SCOPUS	J	Whiteside D., Cant O., Connolly M., Reid M.	Monitoring hitting load in tennis using inertial sensors and machine learning	International Journal of Sports Physiology and Performance			2017		1
8	SCOPUS	J	Whiteside D., Cant O., Connolly M., Reid M.	Monitoring hitting load in tennis using inertial sensors and machine learning	International Journal of Sports Physiology and Performance			2017		1
1	PUBMED	J	Whiteside D, Cant O, Connolly M, Reid M.	Monitoring Hitting Load in Tennis Using Inertial Sensors and Machine Learning.	Int J Sports Physiol Perform		2017-02-10	2017		1
3	PUBMED	J	Whiteside D, Cant O, Connolly M, Reid M.	Monitoring Hitting Load in Tennis Using Inertial Sensors and Machine Learning.	Int J Sports Physiol Perform		2017-02-10	2017		1
7	PUBMED	J	Whiteside D, Cant O, Connolly M, Reid M.	Monitoring Hitting Load in Tennis Using Inertial Sensors and Machine Learning.	Int J Sports Physiol Perform		2017-02-10	2017		1
8	PUBMED	J	Whiteside D, Cant O, Connolly M, Reid M.	Monitoring Hitting Load in Tennis Using Inertial Sensors and Machine Learning.	Int J Sports Physiol Perform		2017-02-10	2017		1
2	WOS	J	Gale-Ansodi, Carlos; Castellano, Julen; Usabiaga, Oidui	More acceleration and less speed to assess physical demands in female young tennis players	INTERNATIONAL JOURNAL OF PERFORMANCE ANALYSIS IN SPORT		2017	2017		0	1	1	6
5	WOS	J	Gale-Ansodi, Carlos; Castellano, Julen; Usabiaga, Oidui	More acceleration and less speed to assess physical demands in female young tennis players	INTERNATIONAL JOURNAL OF PERFORMANCE ANALYSIS IN SPORT		2017	2017		1
1	WOS	J	Weaving, Daniel; Jones, Ben; Marshall, Phil; Till, Kevin; Abt, Grant	Multiple Measures are Needed to Quantify Training Loads in Professional Rugby League	INTERNATIONAL JOURNAL OF SPORTS MEDICINE	Int J Sports Med	2017-09-01	2017	2017	0	1	1	1	2	5	T	P	M	SC	CATAPULT	OPTIMEYE S4	1																			100	3D	NO			YES
2	WOS	J	Weaving, Daniel; Jones, Ben; Marshall, Phil; Till, Kevin; Abt, Grant	Multiple Measures are Needed to Quantify Training Loads in Professional Rugby League	INTERNATIONAL JOURNAL OF SPORTS MEDICINE		2017-09-01	2017		1
2	PUBMED	J	Weaving D, Jones B, Marshall P, Till K, Abt G.	Multiple Measures are Needed to Quantify Training Loads in Professional Rugby League.	Int J Sports Med		2017-08-08	2017		1
2	PUBMED	J	Gougeon MA, Zhou L, Nantel J.	Nordic Walking improves trunk stability and gait spatial-temporal characteristics in people with Parkinson disease.	NeuroRehabilitation		2017-05-21	2017		0	1	7
1	WOS	J	Stone, Ben W.; Harland, Andy R.; Jones, James A.; Mitchell, Sean R.; Sherratt, Paul J.; Ranson, Craig A.; Halkon, Benjamin J.	On the dynamic response of an instrumented headform for alternative mounting stiffnesses when subjected to ballistic impacts	PROCEEDINGS OF THE INSTITUTION OF MECHANICAL ENGINEERS PART P-JOURNAL OF SPORTS ENGINEERING AND TECHNOLOGY		2017-12-01	2017		0	1	1	3
1	WOS	J	Javier Flores, Francisco; Sedano, Silvia; Redondo, Juan C.	OPTIMAL LOAD AND POWER SPECTRUM DURING JERK AND BACK JERK IN COMPETITIVE WEIGHTLIFTERS	JOURNAL OF STRENGTH AND CONDITIONING RESEARCH		2017-03-01	2017		0	1	7
1	WOS	J	Javier Flores, F.; Sedano, Silvia; Redondo, Juan C.	Optimal load and power spectrum during snatch and clean: differences between international and national weightlifters	INTERNATIONAL JOURNAL OF PERFORMANCE ANALYSIS IN SPORT		2017	2017		1
1	PUBMED	J	Phibbs PJ, Jones B, Roe G, Read D, Darrall-Jones J, Weakley J, Rock A, Till K.	Organised chaos in late specialisation team sports: Weekly training loads of elite adolescent rugby union players.	J Strength Cond Res	J Strength Cond Res	2017-04-27	2017	2017	0	1	1	1	2	6	T	J	M	SC	CATAPULT	OPTIMEYE S5	1				1															100	3D	NO	YES	NO
5	PUBMED	J	Phibbs PJ, Jones B, Roe G, Read D, Darrall-Jones J, Weakley J, Rock A, Till K.	Organised chaos in late specialisation team sports: Weekly training loads of elite adolescent rugby union players.	J Strength Cond Res		2017-04-27	2017		1
1	WOS	J	Read, Dale B.; Jones, Ben; Phibbs, Padraic J.; Roe, Gregory A. B.; Darrall-Jones, Joshua D.; Weakley, Jonathon J. S.; Till, Kevin	PHYSICAL DEMANDS OF REPRESENTATIVE MATCH-PLAY IN ADOLESCENT RUGBY UNION	JOURNAL OF STRENGTH AND CONDITIONING RESEARCH	J Strength Cond Res	2017-05-01	2017	2017	0	1	1	1	2	6	C	J	M	SC	CATAPULT	OPTIMEYE S5	1				1															100	3D	NO			YES
1	WOS	J	Twist, Craig; Highton, Jamie; Daniels, Matthew; Mill, Nathan; Close, Graeme	Player Responses to Match and Training Demands During an Intensified Fixture Schedule in Professional Rugby League: A Case Study	Int J Sports Physiol Perform	Int J Sports Physiol Perform	2017-09-01	2017	2017	0	1	1	1	2	5	C & T	P	M	SC	STAT	VIPER POD 2														1						NO	3D	NO			NO
1	SCOPUS	J	Twist C., Highton J., Daniels M., Mill N., Close G.	Player responses to match and training demands during an intensified fixture schedule in professional rugby league: A case study	International Journal of Sports Physiology and Performance			2017		1
1	PUBMED	J	Twist C, Highton J, Daniels M, Mill N, Close G.	Player Responses to Match and Training Demands During an Intensified Fixture Schedule in Professional Rugby League: A Case Study.	Int J Sports Physiol Perform		2017-01-18	2017		1
1	WOS	J	Buchheit, Martin; Simpson, Ben Michael	Player-Tracking Technology: Half-Full or Half-Empty Glass?	INTERNATIONAL JOURNAL OF SPORTS PHYSIOLOGY AND PERFORMANCE		2017-04-01	2017		0	1	6
5	WOS	J	Buchheit, Martin; Simpson, Ben Michael	Player-Tracking Technology: Half-Full or Half-Empty Glass?	INTERNATIONAL JOURNAL OF SPORTS PHYSIOLOGY AND PERFORMANCE		2017-04-01	2017		1
1	SCOPUS	R	Buchheit M., Simpson B.M.	Player-tracking technology: Half-full or half-empty glass?	International Journal of Sports Physiology and Performance			2017		1
5	SCOPUS	R	Buchheit M., Simpson B.M.	Player-tracking technology: Half-full or half-empty glass?	International Journal of Sports Physiology and Performance			2017		1
5	PUBMED	J	Buchheit M, Simpson BM.	Player-Tracking Technology: Half-Full or Half-Empty Glass?	Int J Sports Physiol Perform		2016-12-15	2017		1
2	WOS	J	Cummins, Cloe; McLean, Blake; Halaki, Mark; Orr, Rhonda	Positional Differences in External On-Field Load During Specific Drill Classifications Over a Professional Rugby League Preseason	Int J Sports Physiol Perform	Int J Sports Physiol Perform	2017-06-01	2017	2017	0	1	1	1	2	5	C & T	E	M	SC	GPS	SPI-HPU												1	1							100	3D	NO	YES	NO
4	WOS	J	Cummins, Cloe; McLean, Blake; Halaki, Mark; Orr, Rhonda	Positional Differences in External On-Field Load During Specific Drill Classifications Over a Professional Rugby League Preseason	INTERNATIONAL JOURNAL OF SPORTS PHYSIOLOGY AND PERFORMANCE		2017-06-01	2017		1
5	WOS	J	Cummins, Cloe; McLean, Blake; Halaki, Mark; Orr, Rhonda	Positional Differences in External On-Field Load During Specific Drill Classifications Over a Professional Rugby League Preseason	INTERNATIONAL JOURNAL OF SPORTS PHYSIOLOGY AND PERFORMANCE		2017-06-01	2017		1
6	WOS	J	Cummins, Cloe; McLean, Blake; Halaki, Mark; Orr, Rhonda	Positional Differences in External On-Field Load During Specific Drill Classifications Over a Professional Rugby League Preseason	INTERNATIONAL JOURNAL OF SPORTS PHYSIOLOGY AND PERFORMANCE		2017-06-01	2017		1
2	SCOPUS	J	Cummins C., McLean B., Halaki M., Orr R.	Positional differences in external on-field load during specific drill classifications over a professional rugby league preseason	International Journal of Sports Physiology and Performance			2017		1
4	SCOPUS	J	Cummins C., McLean B., Halaki M., Orr R.	Positional differences in external on-field load during specific drill classifications over a professional rugby league preseason	International Journal of Sports Physiology and Performance			2017		1
5	SCOPUS	J	Cummins C., McLean B., Halaki M., Orr R.	Positional differences in external on-field load during specific drill classifications over a professional rugby league preseason	International Journal of Sports Physiology and Performance			2017		1
6	SCOPUS	J	Cummins C., McLean B., Halaki M., Orr R.	Positional differences in external on-field load during specific drill classifications over a professional rugby league preseason	International Journal of Sports Physiology and Performance			2017		1
2	PUBMED	J	Cummins C, McLean B, Halaki M, Orr R.	Positional Differences in External On-Field Load During Specific Drill Classifications Over a Professional Rugby League Preseason.	Int J Sports Physiol Perform		2016-11-12	2017		1
4	PUBMED	J	Cummins C, McLean B, Halaki M, Orr R.	Positional Differences in External On-Field Load During Specific Drill Classifications Over a Professional Rugby League Preseason.	Int J Sports Physiol Perform		2016-11-12	2017		1
5	PUBMED	J	Cummins C, McLean B, Halaki M, Orr R.	Positional Differences in External On-Field Load During Specific Drill Classifications Over a Professional Rugby League Preseason.	Int J Sports Physiol Perform		2016-11-12	2017		1
6	PUBMED	J	Cummins C, McLean B, Halaki M, Orr R.	Positional Differences in External On-Field Load During Specific Drill Classifications Over a Professional Rugby League Preseason.	Int J Sports Physiol Perform		2016-11-12	2017		1
3	PUBMED	J	Papini G, Bonomi AG, Stut W, Kraal JJ, Kemps HMC, Sartor F.	Proof of concept of a 45-second cardiorespiratory fitness self-test for coronary artery disease patients based on accelerometry.	PLoS One		2017-09-07	2017		0	1	7
4	PUBMED	J	Papini G, Bonomi AG, Stut W, Kraal JJ, Kemps HMC, Sartor F.	Proof of concept of a 45-second cardiorespiratory fitness self-test for coronary artery disease patients based on accelerometry.	PLoS One		2017-09-07	2017		1
1	WOS	S	Howe, Samuel T.; Aughey, Robert J.; Hopkins, William G.; Stewart, Andrew M.; Cavanagh, Bryce P.	Quantifying important differences in athlete movement during collision-based team sports: accelerometers outperform global positioning systems	2017 4TH IEEE INTERNATIONAL SYMPOSIUM ON INERTIAL SENSORS AND SYSTEMS (INERTIAL)		2017	2017		0	1	2
2	WOS	J	Jeffries, Annie C.; Wallace, Lee; Coutts, Aaron J.	Quantifying Training Loads in Contemporary Dance	INTERNATIONAL JOURNAL OF SPORTS PHYSIOLOGY AND PERFORMANCE		2017-06-01	2017		0	1	7
5	WOS	J	Jeffries, Annie C.; Wallace, Lee; Coutts, Aaron J.	Quantifying Training Loads in Contemporary Dance	INTERNATIONAL JOURNAL OF SPORTS PHYSIOLOGY AND PERFORMANCE		2017-06-01	2017		1
2	PUBMED	J	Jeffries AC, Wallace L, Coutts AJ.	Quantifying Training Loads in Contemporary Dance.	Int J Sports Physiol Perform		2016-11-12	2017		1
5	PUBMED	J	Jeffries AC, Wallace L, Coutts AJ.	Quantifying Training Loads in Contemporary Dance.	Int J Sports Physiol Perform		2016-11-12	2017		1
1	WOS	J	Graham SR, Cormack S, Parfitt G, Eston R	Relationships between model predicted and actual match performance in professional australian footballers during an in-season training mycrocicle	Int J Sports Physiol Perform	Int J Sports Physiol Perform		2017	2017	0	3	1	1	2	8	C & T	P	M	SC	CATAPULT	OPTIMEYE S5	1																			100	3D	NO	YES	NO
2	WOS	J	Van Iterson, Erik H.; Fitzgerald, John S.; Dietz, Calvin C.; Snyder, Eric M.; Peterson, Ben J.	RELIABILITY OF TRIAXIAL ACCELEROMETRY FOR MEASURING LOAD IN MEN'S COLLEGIATE ICE HOCKEY	JOURNAL OF STRENGTH AND CONDITIONING RESEARCH		2017-05-01	2017		0	1	1	5
2	SCOPUS	J	Van Iterson E.H., Fitzgerald J.S., Dietz C.C., Snyder E.M., Peterson B.J.	Reliability of triaxial accelerometry for measuring load in men's collegiate ice hockey	Journal of Strength and Conditioning Research			2017		1
2	PUBMED	J	Van Iterson EH, Fitzgerald JS, Dietz CC, Snyder EM, Peterson BJ.	Reliability of Triaxial Accelerometry for Measuring Load in Men's Collegiate Ice Hockey.	J Strength Cond Res		2016-08-23	2017		1
1	SCOPUS	R	Knapik J.J., Sharp M.A., Steelman R.A.	Secular Trends in the Physical Fitness of United States Army Recruits on Entry to Service, 1975-2013	Journal of Strength and Conditioning Research			2017		0	1	6
1	WOS	J	Umek, Anton; Zhang, Yuan; Tomazic, Saso; Kos, Anton	Suitability of Strain Gage Sensors for Integration into Smart Sport Equipment: A Golf Club Example	SENSORS		2017-04-01	2017		0	1	1	6
1	PUBMED	J	Alsaaod M, Kredel R, Hofer B, Steiner A.	Technical note: Validation of a semi-automated software tool to determine gait-cycle variables in dairy cows.	J Dairy Sci		2017-04-04	2017		0	1	1	2
1	PUBMED	J	Peterson KD, Quiggle GT.	Tensiomyographical responses to accelerometer loads in female collegiate basketball players.	J Sports Sci	J Sports Sci	2016-12-13	2017	2017	0	1	1	1	1	1	C & T	U	F	SC	CATAPULT	OPTIMEYE S5	1	1	1	1			1													100	3D	NO			YES
2	PUBMED	J	Peterson KD, Quiggle GT.	Tensiomyographical responses to accelerometer loads in female collegiate basketball players.	J Sports Sci		2016-12-13	2017		1
3	PUBMED	J	Peterson KD, Quiggle GT.	Tensiomyographical responses to accelerometer loads in female collegiate basketball players.	J Sports Sci		2016-12-13	2017		1
4	PUBMED	J	Peterson KD, Quiggle GT.	Tensiomyographical responses to accelerometer loads in female collegiate basketball players.	J Sports Sci		2016-12-13	2017		1
1	WOS	J	Fercher, Christina	The Biomechanics of Movement of Horses Engaged in Jumping Over Different Obstacles in Competition and Training	JOURNAL OF EQUINE VETERINARY SCIENCE		2017-02-01	2017		0	1	1	2
1	WOS	J	Zhang, Shen; Fu, Weijie; Liu, Yu	The Changes in Impacts and Soft-tissue Responses of Lower Limbs between Active and Unanticipated Landings	MEDICINE AND SCIENCE IN SPORTS AND EXERCISE		2017-05-01	2017		0	1	1	6
1	PUBMED	J	Alsaaod M, Luternauer M, Hausegger T, Kredel R, Steiner A.	The cow pedogram-Analysis of gait cycle variables allows the detection of lameness and foot pathologies.	J Dairy Sci		2016-12-13	2017		0	1	7
2	PUBMED	J	Goodale TL, Gabbett TJ, Tsai MC, Stellingwerff T, Sheppard J.	The Effect of Contextual Factors on Physiological and Activity Profiles in International Women's Rugby Sevens.	Int J Sports Physiol Perform	Int J Sports Physiol Perform	2016-06-28	2017	2017	0	1	1	1	2	7	C	E	F	SC	CATAPULT	MINIMAX S4	1																			NO	NO	NO	YES	NO
5	PUBMED	J	Goodale TL, Gabbett TJ, Tsai MC, Stellingwerff T, Sheppard J.	The Effect of Contextual Factors on Physiological and Activity Profiles in International Women's Rugby Sevens.	Int J Sports Physiol Perform		2016-06-28	2017		1
5	WOS	J	Roe, Gregory; Darrall-Jones, Joshua; Till, Kevin; Phibbs, Padraic; Read, Dale; Weakley, Jonathon; Rock, Andrew; Jones, Ben	The effect of physical contact on changes in fatigue markers following rugby union field-based training	EUROPEAN JOURNAL OF SPORT SCIENCE	Eur J Sport Sci	2017	2017	2017	0	1	1	1	2	6	T	P	M	SC	CATAPULT	OPTIMEYE S5					1															100	NO	NO	NO	YES
5	SCOPUS	J	Roe G., Darrall-Jones J., Till K., Phibbs P., Read D., Weakley J., Rock A., Jones B.	The effect of physical contact on changes in fatigue markers following rugby union field-based training	European Journal of Sport Science			2017		1
5	PUBMED	J	Roe G, Darrall-Jones J, Till K, Phibbs P, Read D, Weakley J, Rock A, Jones B.	The effect of physical contact on changes in fatigue markers following rugby union field-based training.	Eur J Sport Sci		2017-03-10	2017		1
1	WOS	J	Sinclair, Jonathan; Sant, Benjamin	The effects of cross-fit footwear on the kinetics and kinematics of running	FOOTWEAR SCIENCE		2017	2017		0	1	1	6
2	WOS	J	Piras, Alessandro; Raffi, Milena; Atmatzidis, Charalampos; Merni, Franco; Di Michele, Rocco	The Energy Cost of Running with the Ball in Soccer	INTERNATIONAL JOURNAL OF SPORTS MEDICINE		2017-11-01	2017		0	1	1	3
2	PUBMED	J	Piras A, Raffi M, Atmatzidis C, Merni F, Di Michele R.	The Energy Cost of Running with the Ball in Soccer.	Int J Sports Med		2017-09-19	2017		1
1	WOS	J	Macdermid, Paul W.; Fink, Philip W.; Miller, Matthew C.; Stannard, Stephen	The impact of uphill cycling and bicycle suspension on downhill performance during cross-country mountain biking	JOURNAL OF SPORTS SCIENCES		2017-07-01	2017		0	1	1	6
2	WOS	J	Macdermid, Paul W.; Fink, Philip W.; Miller, Matthew C.; Stannard, Stephen	The impact of uphill cycling and bicycle suspension on downhill performance during cross-country mountain biking	JOURNAL OF SPORTS SCIENCES		2017-07-01	2017		1
1	SCOPUS	J	Macdermid P.W., Fink P.W., Miller M.C., Stannard S.	The impact of uphill cycling and bicycle suspension on downhill performance during cross-country mountain biking	Journal of Sports Sciences			2017		1
2	SCOPUS	J	Macdermid P.W., Fink P.W., Miller M.C., Stannard S.	The impact of uphill cycling and bicycle suspension on downhill performance during cross-country mountain biking	Journal of Sports Sciences			2017		1
2	PUBMED	J	Macdermid PW, Fink PW, Miller MC, Stannard S.	The impact of uphill cycling and bicycle suspension on downhill performance during cross-country mountain biking.	J Sports Sci		2016-08-04	2017		1
2	PUBMED	J	Bailey JA, Gastin PB, Mackey L, Dwyer DB.	The Player Load Associated With Typical Activities in Elite Netball.	Int J Sports Physiol Perform	Int J Sports Physiol Perform	2017-02-10	2017	2017	0	1	1	1	1	2	C	E	F	COM	GULF	X8-MINI	1																			100	3D	NO			YES
1	WOS	J	Nedergaard, Niels J.; Robinson, Mark A.; Eusterwiemann, Elena; Drust, Barry; Lisboa, Paulo J.; Vanrenterghem, Jos	The Relationship Between Whole-Body External Loading and Body-Worn Accelerometry During Team-Sport Movements	INTERNATIONAL JOURNAL OF SPORTS PHYSIOLOGY AND PERFORMANCE		2017-01-01	2017		0	1	1	6
2	WOS	J	Nedergaard, Niels J.; Robinson, Mark A.; Eusterwiemann, Elena; Drust, Barry; Lisboa, Paulo J.; Vanrenterghem, Jos	The Relationship Between Whole-Body External Loading and Body-Worn Accelerometry During Team-Sport Movements	INTERNATIONAL JOURNAL OF SPORTS PHYSIOLOGY AND PERFORMANCE		2017-01-01	2017		1
1	SCOPUS	J	Nedergaard N.J., Robinson M.A., Eusterwiemann E., Drust B., Lisboa P.J., Vanrenterghem J.	The relationship between whole-body external loading and body-worn accelerometry during team-sport movements	International Journal of Sports Physiology and Performance			2017		1
2	SCOPUS	J	Nedergaard N.J., Robinson M.A., Eusterwiemann E., Drust B., Lisboa P.J., Vanrenterghem J.	The relationship between whole-body external loading and body-worn accelerometry during team-sport movements	International Journal of Sports Physiology and Performance			2017		1
1	PUBMED	J	Nedergaard NJ, Robinson MA, Eusterwiemann E, Drust B, Lisboa PJ, Vanrenterghem J.	The Relationship Between Whole-Body External Loading and Body-Worn Accelerometry During Team-Sport Movements.	Int J Sports Physiol Perform		2016-03-24	2017		1
2	PUBMED	J	Nedergaard NJ, Robinson MA, Eusterwiemann E, Drust B, Lisboa PJ, Vanrenterghem J.	The Relationship Between Whole-Body External Loading and Body-Worn Accelerometry During Team-Sport Movements.	Int J Sports Physiol Perform		2016-03-24	2017		1
2	WOS	J	Highton, Jamie; Mullen, Thomas; Norris, Jonathan; Oxendale, Chelsea; Twist, Craig	The Unsuitability of Energy Expenditure Derived From Microtechnology for Assessing Internal Load in Collision-Based Activities	Int J Sports Physiol Perform	Int J Sports Physiol Perform	2017-02-01	2017	2017	0	1	1	1	2	5	T	U	M	SC	CATAPULT	OPTIMEYE S5	1																			100	3D	NO			NO
5	WOS	J	Highton, Jamie; Mullen, Thomas; Norris, Jonathan; Oxendale, Chelsea; Twist, Craig	The Unsuitability of Energy Expenditure Derived From Microtechnology for Assessing Internal Load in Collision-Based Activities	INTERNATIONAL JOURNAL OF SPORTS PHYSIOLOGY AND PERFORMANCE		2017-02-01	2017		1
2	SCOPUS	J	Highton J., Mullen T., Norris J., Oxendale C., Twist C.	The unsuitability of energy expenditure derived from microtechnology for assessing internal load in collision-based activities	International Journal of Sports Physiology and Performance			2017		1
5	SCOPUS	J	Highton J., Mullen T., Norris J., Oxendale C., Twist C.	The unsuitability of energy expenditure derived from microtechnology for assessing internal load in collision-based activities	International Journal of Sports Physiology and Performance			2017		1
2	PUBMED	J	Highton J, Mullen T, Norris J, Oxendale C, Twist C.	The Unsuitability of Energy Expenditure Derived From Microtechnology for Assessing Internal Load in Collision-Based Activities.	Int J Sports Physiol Perform		2016-05-20	2017		1
5	PUBMED	J	Highton J, Mullen T, Norris J, Oxendale C, Twist C.	The Unsuitability of Energy Expenditure Derived From Microtechnology for Assessing Internal Load in Collision-Based Activities.	Int J Sports Physiol Perform		2016-05-20	2017		1
1	WOS	J	Tirosh, Oren; Orland, Guy; Eliakim, Alon; Nemet, Dan; Steinberg, Nili	Tibial impact accelerations in gait of primary school children: The effect of age and speed	GAIT & POSTURE		2017-09-01	2017		0	1	1	4
2	WOS	J	Tirosh, Oren; Orland, Guy; Eliakim, Alon; Nemet, Dan; Steinberg, Nili	Tibial impact accelerations in gait of primary school children: The effect of age and speed	GAIT & POSTURE		2017-09-01	2017		1
1	WOS	J	Vanrenterghem, Jos; Nedergaard, Niels Jensby; Robinson, Mark A.; Drust, Barry	Training Load Monitoring in Team Sports: A Novel Framework Separating Physiological and Biomechanical Load-Adaptation Pathways	SPORTS MEDICINE		2017-11-01	2017		0	1	6
1	WOS	J	Brink, Michel S.; Kersten, Anna W.; Frencken, Wouter G. P.	Understanding the Mismatch Between Coaches' and Players' Perceptions of Exertion	INTERNATIONAL JOURNAL OF SPORTS PHYSIOLOGY AND PERFORMANCE		2017-04-01	2017		0	1	7
1	SCOPUS	J	Brink M.S., Kersten A.W., Frencken W.G.P.	Understanding the mismatch between coaches' and players' perceptions of exertion	International Journal of Sports Physiology and Performance			2017		1
2	SCOPUS	J	Brink M.S., Kersten A.W., Frencken W.G.P.	Understanding the mismatch between coaches' and players' perceptions of exertion	International Journal of Sports Physiology and Performance			2017		1
2	PUBMED	J	Brink MS, Kersten AW, Frencken WGP.	Understanding the Mismatch Between Coaches' and Players' Perceptions of Exertion.	Int J Sports Physiol Perform		2016-09-13	2017		1
1	WOS	J	Phibbs, Padraic J.; Jones, Ben; Roe, Gregory A. B.; Read, Dale B.; Darrall-Jones, Joshua; Weakley, Jonathon J. S.; Till, Kevin	We know they train, but what do they do? Implications for coaches working with adolescent rugby union players	INTERNATIONAL JOURNAL OF SPORTS SCIENCE & COACHING	Int J Sports Sci Coach	2017-04-01	2017	2017	0	1	1	1	2	6	T	J	M	SC	CATAPULT	OPTIMEYE S5	1																			NO	3D	NO			NO
1	SCOPUS	J	Phibbs P.J., Jones B., Roe G.A.B., Read D.B., Darrall-Jones J., Weakley J.J.S., Till K.	We know they train, but what do they do? Implications for coaches working with adolescent rugby union players	International Journal of Sports Science and Coaching			2017		1
1	WOS	J	Hulin, Billy T.; Gabbett, Tim J.; Johnston, Rich D.; Jenkins, David G.	Wearable microtechnology can accurately identify collision events during professional rugby league match-play	JOURNAL OF SCIENCE AND MEDICINE IN SPORT		2017-07-01	2017		0	1	1	5
3	WOS	J	Hulin, Billy T.; Gabbett, Tim J.; Johnston, Rich D.; Jenkins, David G.	Wearable microtechnology can accurately identify collision events during professional rugby league match-play	JOURNAL OF SCIENCE AND MEDICINE IN SPORT		2017-07-01	2017		1
5	WOS	J	Hulin, Billy T.; Gabbett, Tim J.; Johnston, Rich D.; Jenkins, David G.	Wearable microtechnology can accurately identify collision events during professional rugby league match-play	JOURNAL OF SCIENCE AND MEDICINE IN SPORT		2017-07-01	2017		1
6	WOS	J	Hulin, Billy T.; Gabbett, Tim J.; Johnston, Rich D.; Jenkins, David G.	Wearable microtechnology can accurately identify collision events during professional rugby league match-play	JOURNAL OF SCIENCE AND MEDICINE IN SPORT		2017-07-01	2017		1
5	SCOPUS	J	Hulin B.T., Gabbett T.J., Johnston R.D., Jenkins D.G.	Wearable microtechnology can accurately identify collision events during professional rugby league match-play	Journal of Science and Medicine in Sport			2017		1
6	SCOPUS	J	Hulin B.T., Gabbett T.J., Johnston R.D., Jenkins D.G.	Wearable microtechnology can accurately identify collision events during professional rugby league match-play	Journal of Science and Medicine in Sport			2017		1
5	PUBMED	J	Hulin BT, Gabbett TJ, Johnston RD, Jenkins DG.	Wearable microtechnology can accurately identify collision events during professional rugby league match-play.	J Sci Med Sport		2017-02-06	2017		1
6	PUBMED	J	Hulin BT, Gabbett TJ, Johnston RD, Jenkins DG.	Wearable microtechnology can accurately identify collision events during professional rugby league match-play.	J Sci Med Sport		2017-02-06	2017		1
2	WOS	J	Cardinale, Marco; Varley, Matthew C.	Wearable Training-Monitoring Technology: Applications, Challenges, and Opportunities	INTERNATIONAL JOURNAL OF SPORTS PHYSIOLOGY AND PERFORMANCE		2017-04-01	2017		0	1	6
2	SCOPUS	R	Cardinale M., Varley M.C.	Wearable training-monitoring technology: Applications, challenges, and opportunities	International Journal of Sports Physiology and Performance			2017		1
2	PUBMED	J	Cardinale M, Varley MC.	Wearable Training-Monitoring Technology: Applications, Challenges, and Opportunities.	Int J Sports Physiol Perform		2016-11-12	2017		1
1	WOS	J	Fox, Jordan L.; Stanton, Robert; Scanlan, Aaron T.	A Comparison of Training and Competition Demands in Semiprofessional Male Basketball Players	RESEARCH QUARTERLY FOR EXERCISE AND SPORT	Res Q Exerc Sport	2018	2018	2018	0	1	1	1	1	1	C & T	P	M	SC	CATAPULT	OPTIMEYE S5	1																			100	3D	NO			NO
3	WOS	J	Fox, Jordan L.; Stanton, Robert; Scanlan, Aaron T.	A Comparison of Training and Competition Demands in Semiprofessional Male Basketball Players	RESEARCH QUARTERLY FOR EXERCISE AND SPORT		2018	2018		1
1	SCOPUS	J	Fox J.L., Stanton R., Scanlan A.T.	A Comparison of Training and Competition Demands in Semiprofessional Male Basketball Players	Research Quarterly for Exercise and Sport			2018		1
3	SCOPUS	J	Fox J.L., Stanton R., Scanlan A.T.	A Comparison of Training and Competition Demands in Semiprofessional Male Basketball Players	Research Quarterly for Exercise and Sport			2018		1
1	PUBMED	J	Fox JL, Stanton R, Scanlan AT.	A Comparison of Training and Competition Demands in Semiprofessional Male Basketball Players.	Res Q Exerc Sport		2018-01-16	2018		1
3	PUBMED	J	Fox JL, Stanton R, Scanlan AT.	A Comparison of Training and Competition Demands in Semiprofessional Male Basketball Players.	Res Q Exerc Sport		2018-01-16	2018		1
5	WOS	R	Edwards, Toby; Spiteri, Tania; Piggott, Benjamin; Haff, G. Gregory; Joyce, Christopher	A Narrative Review of the Physical Demands and Injury Incidence in American Football: Application of Current Knowledge and Practices in Workload Management	SPORTS MEDICINE		2018-01-01	2018		0	1	6
6	WOS	R	Edwards, Toby; Spiteri, Tania; Piggott, Benjamin; Haff, G. Gregory; Joyce, Christopher	A Narrative Review of the Physical Demands and Injury Incidence in American Football: Application of Current Knowledge and Practices in Workload Management	SPORTS MEDICINE		2018-01-01	2018		1
5	SCOPUS	R	Edwards T., Spiteri T., Piggott B., Haff G.G., Joyce C.	A Narrative Review of the Physical Demands and Injury Incidence in American Football: Application of Current Knowledge and Practices in Workload Management	Sports Medicine			2018		1
6	SCOPUS	R	Edwards T., Spiteri T., Piggott B., Haff G.G., Joyce C.	A Narrative Review of the Physical Demands and Injury Incidence in American Football: Application of Current Knowledge and Practices in Workload Management	Sports Medicine			2018		1
5	PUBMED	R	Edwards T, Spiteri T, Piggott B, Haff GG, Joyce C.	A Narrative Review of the Physical Demands and Injury Incidence in American Football: Application of Current Knowledge and Practices in Workload Management.	Sports Med		2017-09-28	2018		1
6	PUBMED	R	Edwards T, Spiteri T, Piggott B, Haff GG, Joyce C.	A Narrative Review of the Physical Demands and Injury Incidence in American Football: Application of Current Knowledge and Practices in Workload Management.	Sports Med		2017-09-28	2018		1
1	WOS	J	Rahmani, Abderrahmane; Samozino, Pierre; Morin, Jean-Benoit; Morel, Baptiste	A Simple Method for Assessing Upper-Limb Force-Velocity Profile in Bench Press	INTERNATIONAL JOURNAL OF SPORTS PHYSIOLOGY AND PERFORMANCE		2018-02-01	2018		0	1	7
2	WOS	J	Rahmani, Abderrahmane; Samozino, Pierre; Morin, Jean-Benoit; Morel, Baptiste	A Simple Method for Assessing Upper-Limb Force-Velocity Profile in Bench Press	INTERNATIONAL JOURNAL OF SPORTS PHYSIOLOGY AND PERFORMANCE		2018-02-01	2018		1
1	WOS	J	Rowell, Amber E.; Aughey, Robert J.; Clubb, Jo; Cormack, Stuart J.	A Standardized Small Sided Game Can Be Used to Monitor Neuromuscular Fatigue in Professional A-League Football Players	FRONTIERS IN PHYSIOLOGY	Front Physiol	AUG 7 2018	2018	2018	0	1	1	1	2	8	C & T	E	M	SC	CATAPULT	OPTIMEYE S5	1	1	1	1	1	1														100	3D	NO			YES
2	WOS	J	Rowell, Amber E.; Aughey, Robert J.; Clubb, Jo; Cormack, Stuart J.	A Standardized Small Sided Game Can Be Used to Monitor Neuromuscular Fatigue in Professional A-League Football Players	FRONTIERS IN PHYSIOLOGY		AUG 7 2018	2018		1
1	PUBMED	J	Rowell AE, Aughey RJ, Clubb J, Cormack SJ.	A Standardized Small Sided Game Can Be Used to Monitor Neuromuscular Fatigue in Professional A-League Football Players.	Front Physiol		2018-08-23	2018		1
2	PUBMED	J	Rowell AE, Aughey RJ, Clubb J, Cormack SJ.	A Standardized Small Sided Game Can Be Used to Monitor Neuromuscular Fatigue in Professional A-League Football Players.	Front Physiol		2018-08-23	2018		1
1	WOS	J	Kiernan, Dovin; Hawkins, David A.; Manoukian, Martin A. C.; McKallip, Madeline; Oelsner, Laura; Caskey, Charles F.; Coolbaugh, Crystal L.	Accelerometer-based prediction of running injury in National Collegiate Athletic Association track athletes	JOURNAL OF BIOMECHANICS		MAY 17 2018	2018		0	1	1	6
2	WOS	J	Kiernan, Dovin; Hawkins, David A.; Manoukian, Martin A. C.; McKallip, Madeline; Oelsner, Laura; Caskey, Charles F.; Coolbaugh, Crystal L.	Accelerometer-based prediction of running injury in National Collegiate Athletic Association track athletes	JOURNAL OF BIOMECHANICS		MAY 17 2018	2018		1
1	SCOPUS	J	Kiernan D., Hawkins D.A., Manoukian M.A.C., McKallip M., Oelsner L., Caskey C.F., Coolbaugh C.L.	Accelerometer-based prediction of running injury in National Collegiate Athletic Association track athletes	Journal of Biomechanics			2018		1
2	SCOPUS	J	Kiernan D., Hawkins D.A., Manoukian M.A.C., McKallip M., Oelsner L., Caskey C.F., Coolbaugh C.L.	Accelerometer-based prediction of running injury in National Collegiate Athletic Association track athletes	Journal of Biomechanics			2018		1
1	PUBMED	J	Kiernan D, Hawkins DA, Manoukian MAC, McKallip M, Oelsner L, Caskey CF, Coolbaugh CL.	Accelerometer-based prediction of running injury in National Collegiate Athletic Association track athletes.	J Biomech		2018-04-28	2018		1
2	PUBMED	J	Kiernan D, Hawkins DA, Manoukian MAC, McKallip M, Oelsner L, Caskey CF, Coolbaugh CL.	Accelerometer-based prediction of running injury in National Collegiate Athletic Association track athletes.	J Biomech		2018-04-28	2018		1
1	WOS	J	Staunton, Craig; Wundersitz, Daniel; Gordon, Brett; Kingsley, Michael	Accelerometry-Derived Relative Exercise Intensities in Elite Women's Basketball	INTERNATIONAL JOURNAL OF SPORTS MEDICINE	Int J Sports Med	2018-10-01	2018	2018	0	1	1	1	1	1	T	E	M	SC	ACT	ACTILIFE V12																	1			100	3D	NO			NO
2	WOS	J	Staunton, Craig; Wundersitz, Daniel; Gordon, Brett; Kingsley, Michael	Accelerometry-Derived Relative Exercise Intensities in Elite Women's Basketball	INTERNATIONAL JOURNAL OF SPORTS MEDICINE		2018-10-01	2018		1
3	WOS	J	Staunton, Craig; Wundersitz, Daniel; Gordon, Brett; Kingsley, Michael	Accelerometry-Derived Relative Exercise Intensities in Elite Women's Basketball	INTERNATIONAL JOURNAL OF SPORTS MEDICINE		2018-10-01	2018		1
4	WOS	J	Staunton, Craig; Wundersitz, Daniel; Gordon, Brett; Kingsley, Michael	Accelerometry-Derived Relative Exercise Intensities in Elite Women's Basketball	INTERNATIONAL JOURNAL OF SPORTS MEDICINE		2018-10-01	2018		1
5	WOS	J	Dobbin, Nick; Moss, Samantha Louise; Highton, Jamie; Twist, Craig	An examination of a modified Yo-Yo test to measure intermittent running performance in rugby players	EUROPEAN JOURNAL OF SPORT SCIENCE		2018	2018		0	1	1	8
5	SCOPUS	J	Dobbin N., Moss S.L., Highton J., Twist C.	An examination of a modified Yo-Yo test to measure intermittent running performance in rugby players	European Journal of Sport Science			2018		1
5	PUBMED	J	Dobbin N, Moss SL, Highton J, Twist C.	An examination of a modified Yo-Yo test to measure intermittent running performance in rugby players.	Eur J Sport Sci		2018-06-19	2018		1
7	WOS	J	Mancha-Triguero, David; Reina, Maria; Baquero, Belen; Garcia-Rubio, Javier; Ibanez, Sergio Jose	Analysis of the competitive load in u16 handballers as a function of the final result	E-BALONMANO COM	E-Balonmano.com J Sport Sci	2018	2018	2018	0	1	1	1	1	4	C	J	M	SC	RT	WIMU PRO																1				100	3D	NO	NO	YES
2	WOS	J	Clemente, Filipe Manuel	Associations between wellness and internal and external load variables in two intermittent small-sided soccer games	PHYSIOLOGY & BEHAVIOR	Physiol Behav	DEC 1 2018	2018	2018	0	1	1	1	3	11	T	A	M	SC	NOOR	JOHAN	1																			100	3D	NO			NO
4	WOS	J	Clemente, Filipe Manuel	Associations between wellness and internal and external load variables in two intermittent small-sided soccer games	PHYSIOLOGY & BEHAVIOR		DEC 1 2018	2018		1
2	PUBMED	J	Clemente FM.	Associations between wellness and internal and external load variables in two intermittent small-sided soccer games.	Physiol Behav		2018-09-22	2018		1
4	PUBMED	J	Clemente FM.	Associations between wellness and internal and external load variables in two intermittent small-sided soccer games.	Physiol Behav		2018-09-22	2018		1
1	PUBMED	J	Benson LC, Clermont CA, Osis ST, Kobsar D, Ferber R.	Classifying running speed conditions using a single wearable sensor: Optimal segmentation and feature extraction methods.	J Biomech		2018-02-20	2018		0	1	1	6
2	PUBMED	J	Benson LC, Clermont CA, Osis ST, Kobsar D, Ferber R.	Classifying running speed conditions using a single wearable sensor: Optimal segmentation and feature extraction methods.	J Biomech		2018-02-20	2018		1
7	WOS	J	David Gomez-Carmona, Carlos; Martin Gamonales, Jose; Pino-Ortega, Jose; Jose Ibanez, Sergio	Comparative Analysis of Load Profile between Small-Sided Games and Official Matches in Youth Soccer Players	SPORTS	Sports	2018-12-01	2018	2018	0	1	1	1	3	11	C & T	J	M	SC	RT	WIMU PRO										1						1				100	3D	4			NO
7	PUBMED	J	G√≥mez-Carmona CD, Gamonales JM, Pino-Ortega J, Ib√°√±ez SJ.	Comparative Analysis of Load Profile between Small-Sided Games and Official Matches in Youth Soccer Players.	Sports (Basel)		2018-12-14	2018		1
1	WOS	J	Vazquez-Guerrero, Jairo; Suarez-Arrones, Luis; Casamichana Gomez, David; Rodas, Gil	COMPARING EXTERNAL TOTAL LOAD, ACCELERATION AND DECELERATION OUTPUTS IN ELITE BASKETBALL PLAYERS ACROSS POSITIONS DURING MATCH PLAY	KINESIOLOGY	Kinesiology	2018-12-01	2018	2018	0	1	1	1	1	1	C	E	M	SC	STAT	VIPER V2														1						100	3D	NO	YES	NO
1	SCOPUS	J	Vázquez-Guerrero J., Suarez-Arrones L., Gómez D.C., Rodas G.	Comparing external total load, acceleration and deceleration outputs in elite basketball players across positions during match play	Kinesiology			2018		1
1	WOS	J	Cheung, Roy T. H.; An, Winko W.; Au, Ivan P. H.; Zhang, Janet H.; Chan, Zoe Y. S.; MacPhail, Aislinn J.	Control of impact loading during distracted running before and after gait retraining in runners	JOURNAL OF SPORTS SCIENCES		2018	2018		0	1	1	6
7	WOS	J	Pratt, Kristamarie A.; Sigward, Susan M.	Detection of Knee Power Deficits Following Anterior Cruciate Ligament Reconstruction Using Wearable Sensors	JOURNAL OF ORTHOPAEDIC & SPORTS PHYSICAL THERAPY		2018-11-01	1905-07-10		0	1	1	4
1	WOS	J	Lam, Wing-Kai; Liebenberg, Jacobus; Woo, Jeonghyun; Park, Sang-Kyoon; Yoon, Suk-Hoon; Cheung, Roy Tsz-Hei; Ryu, Jiseon	Do running speed and shoe cushioning influence impact loading and tibial shock in basketball players?	PEERJ		MAY 11 2018	2018		0	1	1	8
7	WOS	J	Williams, Gareth; Li, Saiyi; Pathirana, Pubudu N.	Dual Kalman filter for estimating load-free human motion kinematic energy expenditure	BIOMEDICAL SIGNAL PROCESSING AND CONTROL		2018-03-01	2018		0	1	7
7	SCOPUS	J	Williams G., Li S., Pathirana P.N.	Dual Kalman filter for estimating load-free human motion kinematic energy expenditure	Biomedical Signal Processing and Control			2018		1
4	PUBMED	J	Suzuki H, Masuki S, Morikawa A, Ogawa Y, Kamijo YI, Takahashi K, Nakajima M, Nose H.	Effects of 5-aminolevulinic acid supplementation on home-based walking training achievement in middle-aged depressive women: randomized, double-blind, crossover pilot study.	Sci Rep		2018-05-10	2018		0	1	7
8	PUBMED	J	Brandt M, Madeleine P, Samani A, Ajslev JZ, Jakobsen MD, Sundstrup E, Andersen LL.	Effects of a Participatory Ergonomics Intervention With Wearable Technical Measurements of Physical Workload in the Construction Industry: Cluster Randomized Controlled Trial.	J Med Internet Res		2018-12-21	2018		0	1	1	4
2	PUBMED	J	Jakobsen MD, Sundstrup E, Brandt M, Persson R, Andersen LL.	Estimation of physical workload of the low-back based on exposure variation analysis during a full working day among male blue-collar workers. Cross-sectional workplace study.	Appl Ergon		2018-06-06	2018		0	1	1	4
4	PUBMED	J	Jakobsen MD, Sundstrup E, Brandt M, Persson R, Andersen LL.	Estimation of physical workload of the low-back based on exposure variation analysis during a full working day among male blue-collar workers. Cross-sectional workplace study.	Appl Ergon		2018-06-06	2018		1
1	WOS	J	DeJong, Alexandra F.; Hertel, Jay	Gait-training devices in the treatment of lower extremity injuries in sports medicine: current status and future prospects	EXPERT REVIEW OF MEDICAL DEVICES		2018	2018		0	1	6
1	WOS	J	Ching, Eric; An, Winko Wen-Kang; Au, Ivan Pui Hung; Zhang, Janet Hanwen; Chan, Zoe Y. S.; Shum, Gary; Cheung, Roy T. H.	Impact Loading During Distracted Running Before and After Auditory Gait Retraining	INTERNATIONAL JOURNAL OF SPORTS MEDICINE		2018-12-01	2018		0	1	1	6
7	WOS	J	Killen, B. A.; Saxby, D. J.; Fortin, K.; Gardiner, B. S.; Wrigley, T. V.; Bryant, A. L.; Lloyd, D. G.	Individual muscle contributions to tibiofemoral compressive articular loading during walking, running and sidestepping	JOURNAL OF BIOMECHANICS		OCT 26 2018	2018		0	1	7
7	WOS	J	Pratt, Kristamarie A.; Sigward, Susan M.	Inertial Sensor Angular Velocities Reflect Dynamic Knee Loading during Single Limb Loading in Individuals Following Anterior Cruciate Ligament Reconstruction	SENSORS		2018-10-01	1905-07-10		0	1	7
1	WOS	J	Spangler, Rhys; Rantalainen, Timo; Gastin, Paul B.; Wundersitz, Daniel	Inertial Sensors are a Valid Tool to Detect and Consistently Quantify Jumping	INTERNATIONAL JOURNAL OF SPORTS MEDICINE		2018-10-01	2018		0	1	7
2	WOS	J	Spangler, Rhys; Rantalainen, Timo; Gastin, Paul B.; Wundersitz, Daniel	Inertial Sensors are a Valid Tool to Detect and Consistently Quantify Jumping	INTERNATIONAL JOURNAL OF SPORTS MEDICINE		2018-10-01	2018		1
1	SCOPUS	J	Spangler R., Rantalainen T., Gastin P.B., Wundersitz D.	Inertial Sensors are a Valid Tool to Detect and Consistently Quantify Jumping	International Journal of Sports Medicine			2018		1
2	SCOPUS	J	Spangler R., Rantalainen T., Gastin P.B., Wundersitz D.	Inertial Sensors are a Valid Tool to Detect and Consistently Quantify Jumping	International Journal of Sports Medicine			2018		1
7	WOS	J	Spangler, Rhys; Rantalainen, Timo; Gastin, Paul B.; Wundersitz, Daniel	Inertial Sensors are a Valid Tool to Detect and Consistently Quantify Jumping	INTERNATIONAL JOURNAL OF SPORTS MEDICINE		2018-10-01	2018		1
7	SCOPUS	J	Spangler R., Rantalainen T., Gastin P.B., Wundersitz D.	Inertial Sensors are a Valid Tool to Detect and Consistently Quantify Jumping	International Journal of Sports Medicine			2018		1
7	WOS	J	Sabido, Rafael; Hernandez-Davo, Jose Luis; Pereyra-Gerber, Gabriel T.	Influence of Different Inertial Loads on Basic Training Variables During the Flywheel Squat Exercise	INTERNATIONAL JOURNAL OF SPORTS PHYSIOLOGY AND PERFORMANCE		2018-04-01	2018		0	1	7
7	SCOPUS	J	Sabido R., Hernández-Davó J.L., Pereyra-Gerber G.T.	Influence of different inertial loads on basic training variables during the flywheel squat exercise	International Journal of Sports Physiology and Performance			2018		1
7	PUBMED	J	Sabido R, Hern√°ndez-Dav√≥ JL, Pereyra-Gerber GT.	Influence of Different Inertial Loads on Basic Training Variables During the Flywheel Squat Exercise.	Int J Sports Physiol Perform		2017-09-06	2018		1
1	PUBMED	J	Dalen T, √òver√•s √ò, van den Tillaar R, Welde B, von Heimburg ED.	Influence of different soccer-specific maximal actions on physiological, perceptual and accelerometer measurement loads.	Open Access J Sports Med		2018-06-27	2018		0	1	1	8
1	WOS	J	Sampson, J. A.; Murray, A.; Williams, S.; Halseth, T.; Hanisch, J.; Golden, G.; Fullagar, H. H. K.	Injury risk-workload associations in NCAA American college football	JOURNAL OF SCIENCE AND MEDICINE IN SPORT		2018-12-01	2018		0	1	1	3
3	WOS	J	Sampson, J. A.; Murray, A.; Williams, S.; Halseth, T.; Hanisch, J.; Golden, G.; Fullagar, H. H. K.	Injury risk-workload associations in NCAA American college football	JOURNAL OF SCIENCE AND MEDICINE IN SPORT		2018-12-01	2018		1
7	WOS	J	Purevsuren, Tserenchimed; Khuyagbaatar, Batbayar; Kim, Kyungsoo; Kim, Yoon Hyuk	Investigation of Knee Joint Forces and Moments during Short-Track Speed Skating Using Wearable Motion Analysis System	INTERNATIONAL JOURNAL OF PRECISION ENGINEERING AND MANUFACTURING		2018-07-01	2018		0	1	1	6
1	PUBMED	J	Armstrong R, Brogden CM, Greig M.	Joint Hypermobility as a Predictor of Mechanical Loading in Dancers.	J Sport Rehabil		2018-11-15	2018		0	1	7
2	PUBMED	J	Armstrong R, Brogden CM, Greig M.	Joint Hypermobility as a Predictor of Mechanical Loading in Dancers.	J Sport Rehabil		2018-11-15	2018		1
1	WOS	J	Wei, Qiang; Wang, Zhao; Woo, Jeonghyun; Liebenberg, Jacobus; Park, Sang-Kyoon; Ryu, Jiseon; Lam, Wing-Kai	Kinetics and perception of basketball landing in various heights and footwear cushioning	PLOS ONE		AUG 9 2018	2018		0	1	7
2	WOS	J	Wei, Qiang; Wang, Zhao; Woo, Jeonghyun; Liebenberg, Jacobus; Park, Sang-Kyoon; Ryu, Jiseon; Lam, Wing-Kai	Kinetics and perception of basketball landing in various heights and footwear cushioning	PLOS ONE		AUG 9 2018	2018		1
1	PUBMED	J	Andersen RE, Arendt-Nielsen L, Madeleine P.	Knee joint vibroarthrography of asymptomatic subjects during loaded flexion-extension movements.	Med Biol Eng Comput		2018-06-22	2018		0	1	7
2	PUBMED	J	Andersen RE, Arendt-Nielsen L, Madeleine P.	Knee joint vibroarthrography of asymptomatic subjects during loaded flexion-extension movements.	Med Biol Eng Comput		2018-06-22	2018		1
1	WOS	J	Svilar, Luka; Castellano, Julen; Jukic, Igor	LOAD MONITORING SYSTEM IN TOP-LEVEL BASKETBALL TEAM: RELATIONSHIP BETWEEN EXTERNAL AND INTERNAL TRAINING LOAD	KINESIOLOGY	Kinesiology	2018-06-01	2018	2018	0	1	1	1	1	1	C & T	E	M	SC	CATAPULT	OPTIMEYE S5	1	1	1	1																100	3D	NO	NO	YES
2	WOS	J	Svilar, Luka; Castellano, Julen; Jukic, Igor	LOAD MONITORING SYSTEM IN TOP-LEVEL BASKETBALL TEAM: RELATIONSHIP BETWEEN EXTERNAL AND INTERNAL TRAINING LOAD	KINESIOLOGY		2018-06-01	2018		1
5	WOS	J	Svilar, Luka; Castellano, Julen; Jukic, Igor	LOAD MONITORING SYSTEM IN TOP-LEVEL BASKETBALL TEAM: RELATIONSHIP BETWEEN EXTERNAL AND INTERNAL TRAINING LOAD	KINESIOLOGY		2018-06-01	2018		1
1	SCOPUS	J	Svilar L., Castellano J., Jukic I.	Load monitoring system in top-level basketball team: Relationship between external and internal training load	Kinesiology			2018		1
2	SCOPUS	J	Svilar L., Castellano J., Jukic I.	Load monitoring system in top-level basketball team: Relationship between external and internal training load	Kinesiology			2018		1
5	SCOPUS	J	Svilar L., Castellano J., Jukic I.	Load monitoring system in top-level basketball team: Relationship between external and internal training load	Kinesiology			2018		1
1	WOS	J	Sasaki, Shogo; Nagano, Yasuharu; Ichikawa, Hiroshi	Loading differences in single-leg landing in the forehand- and backhand-side courts after an overhead stroke in badminton: A novel tri-axial accelerometer research	JOURNAL OF SPORTS SCIENCES		DEC 17 2018	2018		0	1	1	6
2	WOS	J	Sasaki, Shogo; Nagano, Yasuharu; Ichikawa, Hiroshi	Loading differences in single-leg landing in the forehand- and backhand-side courts after an overhead stroke in badminton: A novel tri-axial accelerometer research	JOURNAL OF SPORTS SCIENCES		DEC 17 2018	2018		1
5	WOS	J	Fleay, Brock; Joyce, Christopher; Banyard, Harry; Woods, Carl T.	MANIPULATING FIELD DIMENSIONS DURING SMALL-SIDED GAMES IMPACTS THE TECHNICAL AND PHYSICAL PROFILES OF AUSTRALIAN FOOTBALLERS	JOURNAL OF STRENGTH AND CONDITIONING RESEARCH	J Strength Cond Res	2018-07-01	2018	2018	0	1	1	1	2	8	T	P	M	SC	CATAPULT	OPTIMEYE S4	1																			NO	3D	NO			NO
5	PUBMED	J	Fleay B, Joyce C, Banyard H, Woods CT.	Manipulating Field Dimensions During Small-sided Games Impacts the Technical and Physical Profiles of Australian Footballers.	J Strength Cond Res		2018-01-18	2018		1
5	SCOPUS	J	Fleay B., Joyce C., Banyard H., Woods C.T.	Manipulating field dimensions during smallsided games impacts the technical and physical profiles of Australian footballers	Journal of Strength and Conditioning Research			2018		1
2	WOS	J	Osgnach, Cristian; di Prampero, Pietro Enrico	Metabolic Power in Team Sports - Part 2: Aerobic and Anaerobic Energy Yields	INTERNATIONAL JOURNAL OF SPORTS MEDICINE		2018-07-01	2018		0	1	1	3
5	WOS	J	Edwards, Toby; Spiteri, Tania; Piggott, Benjamin; Bonhotal, Joshua; Haff, G. Gregory; Joyce, Christopher	Monitoring and Managing Fatigue in Basketball	SPORTS		2018-03-01	2018		0	1	6
6	WOS	J	Edwards, Toby; Spiteri, Tania; Piggott, Benjamin; Bonhotal, Joshua; Haff, G. Gregory; Joyce, Christopher	Monitoring and Managing Fatigue in Basketball	SPORTS		2018-03-01	2018		1
5	PUBMED	J	Edwards T, Spiteri T, Piggott B, Bonhotal J, Haff GG, Joyce C.	Monitoring and Managing Fatigue in Basketball.	Sports (Basel)		2018-06-19	2018		1
6	PUBMED	J	Edwards T, Spiteri T, Piggott B, Bonhotal J, Haff GG, Joyce C.	Monitoring and Managing Fatigue in Basketball.	Sports (Basel)		2018-06-19	2018		1
1	SCOPUS	J	Nagano Y., Sasaki S., Higashihara A., Ichikawa H.	Movements with greater trunk accelerations and their properties during badminton games	Sports Biomechanics			2018		0	1	1	6
1	WOS	J	Buchheit, Martin; Lacome, Mathieu; Cholley, Yannick; Simpson, Ben Michael	Neuromuscular Responses to Conditioned Soccer Sessions Assessed via GPS-Embedded Accelerometers: Insights Into Tactical Periodization	Int J Sports Physiol Perform	Int J Sports Physiol Perform	2018-05-01	2018	2018	0	1	1	1	3	11	T	J	M	SC	GPS	SPI-PRO											1									100	3D	NO			NO
2	WOS	J	Buchheit, Martin; Lacome, Mathieu; Cholley, Yannick; Simpson, Ben Michael	Neuromuscular Responses to Conditioned Soccer Sessions Assessed via GPS-Embedded Accelerometers: Insights Into Tactical Periodization	INTERNATIONAL JOURNAL OF SPORTS PHYSIOLOGY AND PERFORMANCE		2018-05-01	2018		1
1	WOS	J	Phibbs, Padraic J.; Jones, Ben; Roe, Gregory; Read, Dale B.; Darrall-Jones, Joshua; Weakley, Jonathon; Rock, Andrew; Till, Kevin	ORGANIZED CHAOS IN LATE SPECIALIZATION TEAM SPORTS: WEEKLY TRAINING LOADS OF ELITE ADOLESCENT RUGBY UNION PLAYERS	JOURNAL OF STRENGTH AND CONDITIONING RESEARCH		2018-05-01	2018		1
2	WOS	J	Phibbs, Padraic J.; Jones, Ben; Roe, Gregory; Read, Dale B.; Darrall-Jones, Joshua; Weakley, Jonathon; Rock, Andrew; Till, Kevin	ORGANIZED CHAOS IN LATE SPECIALIZATION TEAM SPORTS: WEEKLY TRAINING LOADS OF ELITE ADOLESCENT RUGBY UNION PLAYERS	JOURNAL OF STRENGTH AND CONDITIONING RESEARCH		2018-05-01	2018		1
3	WOS	J	Phibbs, Padraic J.; Jones, Ben; Roe, Gregory; Read, Dale B.; Darrall-Jones, Joshua; Weakley, Jonathon; Rock, Andrew; Till, Kevin	ORGANIZED CHAOS IN LATE SPECIALIZATION TEAM SPORTS: WEEKLY TRAINING LOADS OF ELITE ADOLESCENT RUGBY UNION PLAYERS	JOURNAL OF STRENGTH AND CONDITIONING RESEARCH		2018-05-01	2018		1
4	WOS	J	Phibbs, Padraic J.; Jones, Ben; Roe, Gregory; Read, Dale B.; Darrall-Jones, Joshua; Weakley, Jonathon; Rock, Andrew; Till, Kevin	ORGANIZED CHAOS IN LATE SPECIALIZATION TEAM SPORTS: WEEKLY TRAINING LOADS OF ELITE ADOLESCENT RUGBY UNION PLAYERS	JOURNAL OF STRENGTH AND CONDITIONING RESEARCH		2018-05-01	2018		1
5	WOS	J	Phibbs, Padraic J.; Jones, Ben; Roe, Gregory; Read, Dale B.; Darrall-Jones, Joshua; Weakley, Jonathon; Rock, Andrew; Till, Kevin	ORGANIZED CHAOS IN LATE SPECIALIZATION TEAM SPORTS: WEEKLY TRAINING LOADS OF ELITE ADOLESCENT RUGBY UNION PLAYERS	JOURNAL OF STRENGTH AND CONDITIONING RESEARCH		2018-05-01	2018		1
6	WOS	J	Phibbs, Padraic J.; Jones, Ben; Roe, Gregory; Read, Dale B.; Darrall-Jones, Joshua; Weakley, Jonathon; Rock, Andrew; Till, Kevin	ORGANIZED CHAOS IN LATE SPECIALIZATION TEAM SPORTS: WEEKLY TRAINING LOADS OF ELITE ADOLESCENT RUGBY UNION PLAYERS	JOURNAL OF STRENGTH AND CONDITIONING RESEARCH		2018-05-01	2018		1
1	SCOPUS	J	Phibbs P.J., Jones B., Roe G., Read D.B., Darralljones J., Weakley J., Rock A., Till K.	Organized chaos in late specialization team sports: Weekly training loads of elite adolescent rugby union players	Journal of Strength and Conditioning Research			2018		1
2	SCOPUS	J	Phibbs P.J., Jones B., Roe G., Read D.B., Darralljones J., Weakley J., Rock A., Till K.	Organized chaos in late specialization team sports: Weekly training loads of elite adolescent rugby union players	Journal of Strength and Conditioning Research			2018		1
3	SCOPUS	J	Phibbs P.J., Jones B., Roe G., Read D.B., Darralljones J., Weakley J., Rock A., Till K.	Organized chaos in late specialization team sports: Weekly training loads of elite adolescent rugby union players	Journal of Strength and Conditioning Research			2018		1
4	SCOPUS	J	Phibbs P.J., Jones B., Roe G., Read D.B., Darralljones J., Weakley J., Rock A., Till K.	Organized chaos in late specialization team sports: Weekly training loads of elite adolescent rugby union players	Journal of Strength and Conditioning Research			2018		1
5	SCOPUS	J	Phibbs P.J., Jones B., Roe G., Read D.B., Darralljones J., Weakley J., Rock A., Till K.	Organized chaos in late specialization team sports: Weekly training loads of elite adolescent rugby union players	Journal of Strength and Conditioning Research			2018		1
6	SCOPUS	J	Phibbs P.J., Jones B., Roe G., Read D.B., Darralljones J., Weakley J., Rock A., Till K.	Organized chaos in late specialization team sports: Weekly training loads of elite adolescent rugby union players	Journal of Strength and Conditioning Research			2018		1
1	PUBMED	J	Phibbs PJ, Jones B, Roe G, Read DB, Darrall-Jones J, Weakley J, Rock A, Till K.	Organized Chaos in Late Specialization Team Sports: Weekly Training Loads of Elite Adolescent Rugby Union Players.	J Strength Cond Res		2018-04-24	2018		1
2	PUBMED	J	Phibbs PJ, Jones B, Roe G, Read DB, Darrall-Jones J, Weakley J, Rock A, Till K.	Organized Chaos in Late Specialization Team Sports: Weekly Training Loads of Elite Adolescent Rugby Union Players.	J Strength Cond Res		2018-04-24	2018		1
5	PUBMED	J	Phibbs PJ, Jones B, Roe G, Read DB, Darrall-Jones J, Weakley J, Rock A, Till K.	Organized Chaos in Late Specialization Team Sports: Weekly Training Loads of Elite Adolescent Rugby Union Players.	J Strength Cond Res		2018-04-24	2018		1
1	WOS	J	King, Doug A; Cummins, Cloe; Hume, Patria A; Clark, Trevor N	Physical Demands of Amateur Domestic and Representative Netball in One Season in New Zealand Assessed Using Heart Rate and Movement Analysis.	Journal of strength and conditioning research	J Strength Cond Res	2018-May-17	2018	2018	0	1	1	1	1	2	C	J	F	SC	CATAPULT	OPTIMEYE S5	1	1	1	1		1														100	3D	NO			YES
5	WOS	J	King, Doug A; Cummins, Cloe; Hume, Patria A; Clark, Trevor N	Physical Demands of Amateur Domestic and Representative Netball in One Season in New Zealand Assessed Using Heart Rate and Movement Analysis.	Journal of strength and conditioning research		2018-May-17	2018		1
1	PUBMED	J	King DA, Cummins C, Hume PA, Clark TN.	Physical Demands of Amateur Domestic and Representative Netball in One Season in New Zealand Assessed Using Heart Rate and Movement Analysis.	J Strength Cond Res		2018-05-22	2018		1
5	PUBMED	J	King DA, Cummins C, Hume PA, Clark TN.	Physical Demands of Amateur Domestic and Representative Netball in One Season in New Zealand Assessed Using Heart Rate and Movement Analysis.	J Strength Cond Res		2018-05-22	2018		1
6	WOS	J	Murphy, Bryce V.; Dengel, Donald R.; Wolfson, Julian; Dietz, Calvin C.; Petersen, Corey S.; Bosch, Tyler A.	Physical Demands of NCAA Division I Hockey Training and Competition Using Microtechnology	MEDICINE AND SCIENCE IN SPORTS AND EXERCISE		2018-05-01	2018		0	1	2
1	WOS	J	Hulin, Billy T.; Gabbett, Tim J.; Johnston, Rich D.; Jenkins, David G.	PlayerLoad Variables: Sensitive to Changes in Direction and Not Related to Collision Workloads in Rugby League Match Play	INTERNATIONAL JOURNAL OF SPORTS PHYSIOLOGY AND PERFORMANCE		2018-10-01	2018		0	1	1	5
2	WOS	J	Hulin, Billy T.; Gabbett, Tim J.; Johnston, Rich D.; Jenkins, David G.	PlayerLoad Variables: Sensitive to Changes in Direction and Not Related to Collision Workloads in Rugby League Match Play	INTERNATIONAL JOURNAL OF SPORTS PHYSIOLOGY AND PERFORMANCE		2018-10-01	2018		1
3	WOS	J	Hulin, Billy T.; Gabbett, Tim J.; Johnston, Rich D.; Jenkins, David G.	PlayerLoad Variables: Sensitive to Changes in Direction and Not Related to Collision Workloads in Rugby League Match Play	INTERNATIONAL JOURNAL OF SPORTS PHYSIOLOGY AND PERFORMANCE		2018-10-01	2018		1
4	WOS	J	Hulin, Billy T.; Gabbett, Tim J.; Johnston, Rich D.; Jenkins, David G.	PlayerLoad Variables: Sensitive to Changes in Direction and Not Related to Collision Workloads in Rugby League Match Play	INTERNATIONAL JOURNAL OF SPORTS PHYSIOLOGY AND PERFORMANCE		2018-10-01	2018		1
2	PUBMED	J	Hulin BT, Gabbett TJ, Johnston RD, Jenkins DG.	PlayerLoad Variables: Sensitive to Changes in Direction and Not Related to Collision Workloads in Rugby League Match Play.	Int J Sports Physiol Perform		2018-03-16	2018		1
1	WOS	J	Baptista, Ivan; Johansen, Dag; Seabra, Andre; Pettersen, Svein Arne	Position specific player load during matchplay in a professional football club	PLOS ONE		MAY 24 2018	2018		0	1	1	3
1	SCOPUS	J	Baptista I., Johansen D., Seabra A., Pettersen S.A.	Position specific player load during matchplay in a professional football club	PLoS ONE			2018		1
1	WOS	J	Ward, Patrick A.; Ramsden, Sam; Coutts, Aaron J.; Hulton, Andrew T.; Drust, Barry	POSITIONAL DIFFERENCES IN RUNNING AND NONRUNNING ACTIVITIES DURING ELITE AMERICAN FOOTBALL TRAINING	JOURNAL OF STRENGTH AND CONDITIONING RESEARCH	J Strength Cond Res	2018-07-01	2018	2018	0	1	1	1	2	9	T	E	M	SC	CATAPULT	MINIMAX S4	1																			100	3D	NO	YES	NO
1	SCOPUS	J	Ward P.A., Ramsden S., Coutts A.J., Hulton A.T., Drust B.	Positional differences in running and nonrunning activities during elite American Football Training	Journal of Strength and Conditioning Research			2018		1
7	WOS	J	Ward, Patrick A.; Ramsden, Sam; Coutts, Aaron J.; Hulton, Andrew T.; Drust, Barry	POSITIONAL DIFFERENCES IN RUNNING AND NONRUNNING ACTIVITIES DURING ELITE AMERICAN FOOTBALL TRAINING	JOURNAL OF STRENGTH AND CONDITIONING RESEARCH		2018-07-01	2018		1
1	SCOPUS	J	Neugebauer J.M., Lafiandra M.	Predicting Ground Reaction Force from a Hip-Borne Accelerometer during Load Carriage	Medicine and Science in Sports and Exercise			2018		0	1	1	4
2	PUBMED	J	Neugebauer JM, Lafiandra M.	Predicting Ground Reaction Force from a Hip-Borne Accelerometer during Load Carriage.	Med Sci Sports Exerc		2018-06-12	2018		1
1	SCOPUS	J	Carey D.L., Ong K., Whiteley R., Crossley K.M., Crow J., Morris M.E.	Predictive modelling of training loads and injury in Australian football	International Journal of Computer Science in Sport	Int J Comp Sci Sport		2018	2018	0	1	1	1	2	8	C & T	P	M	SC	CATAPULT	OPTIMEYE S5	1																			100	3D	NO	NO	YES
1	WOS	S	Melakessou, Foued; Bieck, Werner; Lallemant, Quentin; Palmirotta, Guendalina; Anti, Baptiste	Presentation of a New Sensor Enabling Reliable Real Time Foot Plantar Pressure Distribution Retrieval	WIRELESS MOBILE COMMUNICATION AND HEALTHCARE		2018	2018		0	1	2
1	SCOPUS	C	Melakessou F., Bieck W., Lallemant Q., Palmirotta G., Anti B.	Presentation of a new sensor enabling reliable real time foot plantar pressure distribution retrieval	Lecture Notes of the Institute for Computer Sciences, Social-Informatics and Telecommunications Engineering, LNICST			2018		1
2	WOS	J	Govus, Andrew D.; Coutts, Aaron; Duffield, Rob; Murray, Andrew; Fullagar, Hugh	Relationship Between Pretraining Subjective Wellness Measures, Player Load, and Rating-of-Perceived-Exertion Training Load in American College Football	Int J Sports Physiol Perform	Int J Sports Physiol Perform	2018-01-01	2018	2018	0	1	1	1	2	9	T	U	M	SC	CATAPULT	OPTIMEYE S5	1																			100	3D	NO			NO
2	PUBMED	J	Govus AD, Coutts A, Duffield R, Murray A, Fullagar H.	Relationship Between Pretraining Subjective Wellness Measures, Player Load, and Rating-of-Perceived-Exertion Training Load in American College Football.	Int J Sports Physiol Perform		2017-05-11	2018		1
1	WOS	J	Luteberget, Live S.; Holme, Benjamin R.; Spencer, Matt	Reliability of Wearable Inertial Measurement Units to Measure Physical Activity in Team Handball	INTERNATIONAL JOURNAL OF SPORTS PHYSIOLOGY AND PERFORMANCE		2018-04-01	2018		0	1	1	5
2	WOS	J	Luteberget, Live S.; Holme, Benjamin R.; Spencer, Matt	Reliability of Wearable Inertial Measurement Units to Measure Physical Activity in Team Handball	INTERNATIONAL JOURNAL OF SPORTS PHYSIOLOGY AND PERFORMANCE		2018-04-01	2018		1
7	WOS	J	Luteberget, Live S.; Holme, Benjamin R.; Spencer, Matt	Reliability of Wearable Inertial Measurement Units to Measure Physical Activity in Team Handball	INTERNATIONAL JOURNAL OF SPORTS PHYSIOLOGY AND PERFORMANCE		2018-04-01	2018		1
7	PUBMED	J	Yoshitake Y, Ikeda A, Shinohara M.	Robotic finger perturbation training improves finger postural steadiness and hand dexterity.	J Electromyogr Kinesiol		2017-12-05	2018		0	1	7
2	PUBMED	J	Chrisinger BW, King AC.	Stress experiences in neighborhood and social environments (SENSE): a pilot study to integrate the quantified self with citizen science to improve the built environment and health.	Int J Health Geogr		2018-06-07	2018		0	1	7
2	WOS	J	Phibbs, Padraic J.; Jones, Ben; Read, Dale B.; Roe, Gregory A. B.; Darrall-Jones, Joshua; Weakley, Jonathon J. S.; Rock, Andrew; Till, Kevin	The appropriateness of training exposures for match-play preparation in adolescent schoolboy and academy rugby union players	JOURNAL OF SPORTS SCIENCES	J Sports Sci	2018	2018	2018	0	1	1	1	2	6	C & T	J	M	SC	CATAPULT	OPTIMEYE S5	1																			NO	3D	NO			YES
2	SCOPUS	J	Phibbs P.J., Jones B., Read D.B., Roe G.A.B., Darrall-Jones J., Weakley J.J.S., Rock A., Till K.	The appropriateness of training exposures for match-play preparation in adolescent schoolboy and academy rugby union players	Journal of Sports Sciences			2018		1
2	PUBMED	J	Phibbs PJ, Jones B, Read DB, Roe GAB, Darrall-Jones J, Weakley JJS, Rock A, Till K.	The appropriateness of training exposures for match-play preparation in adolescent schoolboy and academy rugby union players.	J Sports Sci		2017-06-01	2018		1
1	WOS	J	Hennessy, Liam; Jeffreys, Ian	The Current Use of GPS Its Potential, and Limitations in Soccer	STRENGTH AND CONDITIONING JOURNAL		2018-06-01	2018		0	1	6
3	WOS	J	Hennessy, Liam; Jeffreys, Ian	The Current Use of GPS Its Potential, and Limitations in Soccer	STRENGTH AND CONDITIONING JOURNAL		2018-06-01	2018		1
1	WOS	J	Gentles, Jeremy A.; Coniglio, Christine L.; Besemer, Matthew M.; Morgan, Joshua M.; Mahnken, Michael T.	The Demands of a Women's College Soccer Season	SPORTS	Sports	2018-03-01	2018	2018	0	1	1	1	3	11	C & T	U	F	ST	ZEPHYR	ZEPHYR BIOHARNESS																			1	100	3D	NO			YES
3	WOS	J	Gentles, Jeremy A.; Coniglio, Christine L.; Besemer, Matthew M.; Morgan, Joshua M.; Mahnken, Michael T.	The Demands of a Women's College Soccer Season	SPORTS		2018-03-01	2018		1
1	PUBMED	J	Gentles JA, Coniglio CL, Besemer MM, Morgan JM, Mahnken MT.	The Demands of a Women's College Soccer Season.	Sports (Basel)		2018-06-19	2018		1
3	PUBMED	J	Gentles JA, Coniglio CL, Besemer MM, Morgan JM, Mahnken MT.	The Demands of a Women's College Soccer Season.	Sports (Basel)		2018-06-19	2018		1
1	PUBMED	J	Staunton C, Wundersitz D, Gordon B, Custovic E, Stanger J, Kingsley M.	The Effect of Match Schedule on Accelerometry-Derived Exercise Dose during Training Sessions throughout a Competitive Basketball Season.	Sports (Basel)		2018-07-26	2018		0	1	1	8
2	PUBMED	J	Staunton C, Wundersitz D, Gordon B, Custovic E, Stanger J, Kingsley M.	The Effect of Match Schedule on Accelerometry-Derived Exercise Dose during Training Sessions throughout a Competitive Basketball Season.	Sports (Basel)		2018-07-26	2018		1
2	WOS	J	Mavor, Matthew P.; Hay, Dean C.; Graham, Ryan B.	The effects of weighted skates on ice-skating kinematics, kinetics and muscular activity	JOURNAL OF SPORTS SCIENCES		2018	2018		0	1	1	6
2	SCOPUS	J	Mavor M.P., Hay D.C., Graham R.B.	The effects of weighted skates on ice-skating kinematics, kinetics and muscular activity	Journal of Sports Sciences			2018		1
2	PUBMED	J	Mavor MP, Hay DC, Graham RB.	The effects of weighted skates on ice-skating kinematics, kinetics and muscular activity.	J Sports Sci		2017-11-22	2018		1
1	WOS	J	Nedergaard, Niels J.; Verheul, Jasper; Drust, Barry; Etchells, Terence; Lisboa, Paulo; Robinson, Mark A.; Vanrenterghem, Jos	The feasibility of predicting ground reaction forces during running from a trunk accelerometry driven mass-spring-damper model	PEERJ		DEC 20 2018	2018		0	1	1	6
2	WOS	J	Nedergaard, Niels J.; Verheul, Jasper; Drust, Barry; Etchells, Terence; Lisboa, Paulo; Robinson, Mark A.; Vanrenterghem, Jos	The feasibility of predicting ground reaction forces during running from a trunk accelerometry driven mass-spring-damper model	PEERJ		DEC 20 2018	2018		1
1	PUBMED	J	Nedergaard NJ, Verheul J, Drust B, Etchells T, Lisboa P, Robinson MA, Vanrenterghem J.	The feasibility of predicting ground reaction forces during running from a trunk accelerometry driven mass-spring-damper model.	PeerJ		2019-01-01	2018		1
2	PUBMED	J	Nedergaard NJ, Verheul J, Drust B, Etchells T, Lisboa P, Robinson MA, Vanrenterghem J.	The feasibility of predicting ground reaction forces during running from a trunk accelerometry driven mass-spring-damper model.	PeerJ		2019-01-01	2018		1
1	WOS	J	McLean, Blake D.; Cummins, Cloe; Conlan, Greta; Duthie, Grant; Coutts, Aaron J.	The Fit Matters: Influence of Accelerometer Fitting and Training Drill Demands on Load Measures in Rugby League Players	INTERNATIONAL JOURNAL OF SPORTS PHYSIOLOGY AND PERFORMANCE		2018-09-01	2018		0	1	1	5
2	WOS	J	McLean, Blake D.; Cummins, Cloe; Conlan, Greta; Duthie, Grant; Coutts, Aaron J.	The Fit Matters: Influence of Accelerometer Fitting and Training Drill Demands on Load Measures in Rugby League Players	INTERNATIONAL JOURNAL OF SPORTS PHYSIOLOGY AND PERFORMANCE		2018-09-01	2018		1
5	WOS	J	McLean, Blake D.; Cummins, Cloe; Conlan, Greta; Duthie, Grant; Coutts, Aaron J.	The Fit Matters: Influence of Accelerometer Fitting and Training Drill Demands on Load Measures in Rugby League Players	INTERNATIONAL JOURNAL OF SPORTS PHYSIOLOGY AND PERFORMANCE		2018-09-01	2018		1
1	SCOPUS	J	McLean B.D., Cummins C., Conlan G., Duthie G., Coutts A.J.	The fit matters: Influence of accelerometer fitting and training drill demands on load measures in rugby league players	International Journal of Sports Physiology and Performance			2018		1
2	SCOPUS	J	McLean B.D., Cummins C., Conlan G., Duthie G., Coutts A.J.	The fit matters: Influence of accelerometer fitting and training drill demands on load measures in rugby league players	International Journal of Sports Physiology and Performance			2018		1
5	SCOPUS	J	McLean B.D., Cummins C., Conlan G., Duthie G., Coutts A.J.	The fit matters: Influence of accelerometer fitting and training drill demands on load measures in rugby league players	International Journal of Sports Physiology and Performance			2018		1
7	WOS	J	McLean, Blake D.; Cummins, Cloe; Conlan, Greta; Duthie, Grant; Coutts, Aaron J.	The Fit Matters: Influence of Accelerometer Fitting and Training Drill Demands on Load Measures in Rugby League Players	INTERNATIONAL JOURNAL OF SPORTS PHYSIOLOGY AND PERFORMANCE		2018-09-01	2018		1
7	SCOPUS	J	McLean B.D., Cummins C., Conlan G., Duthie G., Coutts A.J.	The fit matters: Influence of accelerometer fitting and training drill demands on load measures in rugby league players	International Journal of Sports Physiology and Performance			2018		1
1	PUBMED	J	McLean BD, Cummins C, Conlan G, Duthie G, Coutts AJ.	The Fit Matters: Influence of Accelerometer Fitting and Training Drill Demands on Load Measures in Rugby League Players.	Int J Sports Physiol Perform		2018-02-13	2018		1
2	PUBMED	J	McLean BD, Cummins C, Conlan G, Duthie G, Coutts AJ.	The Fit Matters: Influence of Accelerometer Fitting and Training Drill Demands on Load Measures in Rugby League Players.	Int J Sports Physiol Perform		2018-02-13	2018		1
5	PUBMED	J	McLean BD, Cummins C, Conlan G, Duthie G, Coutts AJ.	The Fit Matters: Influence of Accelerometer Fitting and Training Drill Demands on Load Measures in Rugby League Players.	Int J Sports Physiol Perform		2018-02-13	2018		1
7	PUBMED	J	McLean BD, Cummins C, Conlan G, Duthie G, Coutts AJ.	The Fit Matters: Influence of Accelerometer Fitting and Training Drill Demands on Load Measures in Rugby League Players.	Int J Sports Physiol Perform		2018-02-13	2018		1
2	PUBMED	J	Winder N, Russell M, Naughton RJ, Harper LD.	The Impact of 120 Minutes of Match-Play on Recovery and Subsequent Match Performance: A Case Report in Professional Soccer Players.	Sports (Basel)	Sports	2018-06-19	2018	2018	0	1	1	1	3	11	C	E	M	SC	CATAPULT	MINIMAX S4	1																			NO	NO	NO			YES
2	WOS	J	Esmaeili, Alireza; Hopkins, William G.; Stewart, Andrew M.; Elias, George P.; Lazarus, Brendan H.; Aughey, Robert J.	The Individual and Combined Effects of Multiple Factors on the Risk of Soft Tissue Non-contact Injuries in Elite Team Sport Athletes	FRONTIERS IN PHYSIOLOGY	Front Physiol	SEP 21 2018	2018	2018	0	1	1	1	2	8	T	E	M	SC	CATAPULT	OPTIMEYE S5	1																			NO	NO	NO			NO
4	WOS	J	Esmaeili, Alireza; Hopkins, William G.; Stewart, Andrew M.; Elias, George P.; Lazarus, Brendan H.; Aughey, Robert J.	The Individual and Combined Effects of Multiple Factors on the Risk of Soft Tissue Non-contact Injuries in Elite Team Sport Athletes	FRONTIERS IN PHYSIOLOGY		SEP 21 2018	2018		1
2	SCOPUS	J	Esmaeili A., Hopkins W.G., Stewart A.M., Elias G.P., Lazarus B.H., Aughey R.J.	The individual and combined effects of multiple factors on the risk of soft tissue non-contact injuries in elite team sport athletes	Frontiers in Physiology			2018		1
4	SCOPUS	J	Esmaeili A., Hopkins W.G., Stewart A.M., Elias G.P., Lazarus B.H., Aughey R.J.	The individual and combined effects of multiple factors on the risk of soft tissue non-contact injuries in elite team sport athletes	Frontiers in Physiology			2018		1
2	PUBMED	J	Esmaeili A, Hopkins WG, Stewart AM, Elias GP, Lazarus BH, Aughey RJ.	The Individual and Combined Effects of Multiple Factors on the Risk of Soft Tissue Non-contact Injuries in Elite Team Sport Athletes.	Front Physiol		2018-10-20	2018		1
4	PUBMED	J	Esmaeili A, Hopkins WG, Stewart AM, Elias GP, Lazarus BH, Aughey RJ.	The Individual and Combined Effects of Multiple Factors on the Risk of Soft Tissue Non-contact Injuries in Elite Team Sport Athletes.	Front Physiol		2018-10-20	2018		1
1	SCOPUS	J	Rago V., Silva J.R., Mohr M., Barreira D., Krustrup P., Rebelo A.N.	The inter-individual relationship between training status and activity pattern during small-sided and full-sized games in professional male football players	Science and Medicine in Football			2018		0	1	1	3
1	WOS	J	Trewin, Joshua; Meylan, Cesar; Varley, Matthew C.; Cronin, John	The match-to-match variation of match-running in elite female soccer	JOURNAL OF SCIENCE AND MEDICINE IN SPORT	J Sci Med Sport	2018-02-01	2018	2018	0	1	1	1	3	11	C	E	F	SC	CATAPULT	MINIMAX S4	1																			100	NO	NO			NO
1	SCOPUS	J	Trewin J., Meylan C., Varley M.C., Cronin J.	The match-to-match variation of match-running in elite female soccer	Journal of Science and Medicine in Sport			2018		1
1	PUBMED	J	Trewin J, Meylan C, Varley MC, Cronin J.	The match-to-match variation of match-running in elite female soccer.	J Sci Med Sport		2017-06-10	2018		1
1	WOS	J	Sheerin, Kelly R.; Besier, Thor F.; Reid, Duncan; Hume, Patria A.	The one-week and six-month reliability and variability of three-dimensional tibial acceleration in runners	SPORTS BIOMECHANICS		2018	2018		0	1	1	6
2	WOS	J	Sheerin, Kelly R.; Besier, Thor F.; Reid, Duncan; Hume, Patria A.	The one-week and six-month reliability and variability of three-dimensional tibial acceleration in runners	SPORTS BIOMECHANICS		2018	2018		1
1	WOS	J	Read, Dale B.; Jones, Ben; Phibbs, Padraic J.; Roe, Gregory A. B.; Darrall-Jones, Joshua; Weakley, Jonathon J. S.; Till, Kevin	The physical characteristics of match-play in English schoolboy and academy rugby union	JOURNAL OF SPORTS SCIENCES	J Sports Sci	2018	2018	2018	0	1	1	1	2	6	C	J	M	SC	CATAPULT	OPTIMEYE S5					1															100	3D	NO	YES	NO
2	WOS	J	Read, Dale B.; Jones, Ben; Phibbs, Padraic J.; Roe, Gregory A. B.; Darrall-Jones, Joshua; Weakley, Jonathon J. S.; Till, Kevin	The physical characteristics of match-play in English schoolboy and academy rugby union	JOURNAL OF SPORTS SCIENCES		2018	2018		1
2	SCOPUS	J	Read D.B., Jones B., Phibbs P.J., Roe G.A.B., Darrall-Jones J., Weakley J.J.S., Till K.	The physical characteristics of match-play in English schoolboy and academy rugby union	Journal of Sports Sciences			2018		1
2	PUBMED	J	Read DB, Jones B, Phibbs PJ, Roe GAB, Darrall-Jones J, Weakley JJS, Till K.	The physical characteristics of match-play in English schoolboy and academy rugby union.	J Sports Sci		2017-05-18	2018		1
4	WOS	J	Wilkes, Matt; MacInnis, Martin J.; Hawkes, Lucy A.; Massey, Heather; Eglin, Clare; Tipton, Michael J.	The Physiology of Paragliding Flight at Moderate and Extreme Altitudes	HIGH ALTITUDE MEDICINE & BIOLOGY		2018-03-01	2018		0	1	1	6
4	SCOPUS	J	Wilkes M., Macinnis M.J., Hawkes L.A., Massey H., Eglin C., Tipton M.J.	The physiology of paragliding flight at moderate and extreme altitudes	High Altitude Medicine and Biology			2018		1
4	PUBMED	J	Wilkes M, MacInnis MJ, Hawkes LA, Massey H, Eglin C, Tipton MJ.	The Physiology of Paragliding Flight at Moderate and Extreme Altitudes.	High Alt Med Biol		2017-12-22	2018		1
2	WOS	J	McNamara, Dean J.; Gabbett, Tim J.; Blanch, Peter; Kelly, Luke	The Relationship Between Variables in Wearable Microtechnology Devices and Cricket Fast-Bowling Intensity	INTERNATIONAL JOURNAL OF SPORTS PHYSIOLOGY AND PERFORMANCE		2018-02-01	2018		0	1	1	7
4	WOS	J	McNamara, Dean J.; Gabbett, Tim J.; Blanch, Peter; Kelly, Luke	The Relationship Between Variables in Wearable Microtechnology Devices and Cricket Fast-Bowling Intensity	INTERNATIONAL JOURNAL OF SPORTS PHYSIOLOGY AND PERFORMANCE		2018-02-01	2018		1
5	WOS	J	McNamara, Dean J.; Gabbett, Tim J.; Blanch, Peter; Kelly, Luke	The Relationship Between Variables in Wearable Microtechnology Devices and Cricket Fast-Bowling Intensity	INTERNATIONAL JOURNAL OF SPORTS PHYSIOLOGY AND PERFORMANCE		2018-02-01	2018		1
6	WOS	J	McNamara, Dean J.; Gabbett, Tim J.; Blanch, Peter; Kelly, Luke	The Relationship Between Variables in Wearable Microtechnology Devices and Cricket Fast-Bowling Intensity	INTERNATIONAL JOURNAL OF SPORTS PHYSIOLOGY AND PERFORMANCE		2018-02-01	2018		1
2	SCOPUS	J	McNamara D.J., Gabbett T.J., Blanch P., Kelly L.	The relationship between variables in wearable microtechnology devices and cricket fast-bowling intensity	International Journal of Sports Physiology and Performance			2018		1
4	SCOPUS	J	McNamara D.J., Gabbett T.J., Blanch P., Kelly L.	The relationship between variables in wearable microtechnology devices and cricket fast-bowling intensity	International Journal of Sports Physiology and Performance			2018		1
5	SCOPUS	J	McNamara D.J., Gabbett T.J., Blanch P., Kelly L.	The relationship between variables in wearable microtechnology devices and cricket fast-bowling intensity	International Journal of Sports Physiology and Performance			2018		1
6	SCOPUS	J	McNamara D.J., Gabbett T.J., Blanch P., Kelly L.	The relationship between variables in wearable microtechnology devices and cricket fast-bowling intensity	International Journal of Sports Physiology and Performance			2018		1
2	PUBMED	J	McNamara DJ, Gabbett TJ, Blanch P, Kelly L.	The Relationship Between Variables in Wearable Microtechnology Devices and Cricket Fast-Bowling Intensity.	Int J Sports Physiol Perform		2017-05-11	2018		1
4	PUBMED	J	McNamara DJ, Gabbett TJ, Blanch P, Kelly L.	The Relationship Between Variables in Wearable Microtechnology Devices and Cricket Fast-Bowling Intensity.	Int J Sports Physiol Perform		2017-05-11	2018		1
5	PUBMED	J	McNamara DJ, Gabbett TJ, Blanch P, Kelly L.	The Relationship Between Variables in Wearable Microtechnology Devices and Cricket Fast-Bowling Intensity.	Int J Sports Physiol Perform		2017-05-11	2018		1
6	PUBMED	J	McNamara DJ, Gabbett TJ, Blanch P, Kelly L.	The Relationship Between Variables in Wearable Microtechnology Devices and Cricket Fast-Bowling Intensity.	Int J Sports Physiol Perform		2017-05-11	2018		1
1	WOS	J	McLaren, Shaun J.; Macpherson, Tom W.; Coutts, Aaron J.; Hurst, Christopher; Spears, Iain R.; Weston, Matthew	The Relationships Between Internal and External Measures of Training Load and Intensity in Team Sports: A Meta-Analysis	SPORTS MEDICINE		2018-03-01	2018		0	1	6
1	SCOPUS	R	McLaren S.J., Macpherson T.W., Coutts A.J., Hurst C., Spears I.R., Weston M.	The Relationships Between Internal and External Measures of Training Load and Intensity in Team Sports: A Meta-Analysis	Sports Medicine			2018		1
1	PUBMED	J	McLaren SJ, Macpherson TW, Coutts AJ, Hurst C, Spears IR, Weston M.	The Relationships Between Internal and External Measures of Training Load and Intensity in Team Sports: A Meta-Analysis.	Sports Med		2017-12-31	2018		1
5	WOS	J	Weaving, Dan; Dalton, Nicholas E.; Black, Christopher; Darrall-Jones, Joshua; Phibbs, Padraic J.; Gray, Michael; Jones, Ben; Roe, Gregory A. B.	The Same Story or a Unique Novel? Within-Participant Principal-Component Analysis of Measures of Training Load in Professional Rugby Union Skills Training	Int J Sports Physiol Perform	Int J Sports Physiol Perform	2018-10-01	2018	2018	0	1	1	1	2	5	T	P	M	SC	CATAPULT	OPTIMEYE S4	1																			100	3D	NO	NO	YES
5	SCOPUS	J	Weaving D., Dalton N.E., Black C., Darrall-Jones J., Phibbs P.J., Gray M., Jones B., Roe G.A.B.	The same story or a unique novel? within-participant principal-component analysis of measures of training load in professional rugby union skills training	International Journal of Sports Physiology and Performance			2018		1
5	PUBMED	J	Weaving D, Dalton NE, Black C, Darrall-Jones J, Phibbs PJ, Gray M, Jones B, Roe GAB.	The Same Story or a Unique Novel? Within-Participant Principal-Component Analysis of Measures of Training Load in Professional Rugby Union Skills Training.	Int J Sports Physiol Perform		2018-03-28	2018		1
5	WOS	J	MacLeod, Simon J.; Hagan, Chris; Egana, Mikel; Davis, Jonny; Drake, David	The Use of Microtechnology to Monitor Collision Performance in Professional Rugby Union	INTERNATIONAL JOURNAL OF SPORTS PHYSIOLOGY AND PERFORMANCE		2018-09-01	2018		0	1	1	5
5	PUBMED	J	MacLeod SJ, Hagan C, Ega√±a M, Davis J, Drake D.	The Use of Microtechnology to Monitor Collision Performance in Professional Rugby Union.	Int J Sports Physiol Perform		2018-02-13	2018		1
5	PUBMED	J	Whitehead S, Till K, Weaving D, Jones B.	The Use of Microtechnology to Quantify the Peak Match Demands of the Football Codes: A Systematic Review.	Sports Med		2018-08-09	2018		0	1	6
6	PUBMED	J	Whitehead S, Till K, Weaving D, Jones B.	The Use of Microtechnology to Quantify the Peak Match Demands of the Football Codes: A Systematic Review.	Sports Med		2018-08-09	2018		1
5	WOS	J	Black, Christopher J.; Till, Kevin; O'Hara, John P.; Davidson, Jason; Jones, Ben	Top secret training data? External training loads of a cup winning English Super League rugby league team	INTERNATIONAL JOURNAL OF SPORTS SCIENCE & COACHING		2018-04-01	2018		0	1	1	3
2	PUBMED	J	Knufinke M, Nieuwenhuys A, Geurts SAE, M√∏st EIS, Maase K, Moen MH, Coenen AML, Kompier MAJ.	Train hard, sleep well? Perceived training load, sleep quantity and sleep stage distribution in elite level athletes.	J Sci Med Sport		2017-07-30	2018		0	1	1	3
7	PUBMED	J	Reina Rom√°n M, Garc√≠a-Rubio J, Feu S, Ib√°√±ez SJ.	Training and Competition Load Monitoring and Analysis of Women's Amateur Basketball by Playing Position: Approach Study.	Front Psychol		2019-01-29	2018		1
1	PUBMED	J	Barbado D, Irles-Vidal B, Prat-Luri A, Garc√≠a-Vaquero MP, Vera-Garcia FJ.	Training intensity quantification of core stability exercises based on a smartphone accelerometer.	PLoS One		2018-12-06	2018		0	1	7
2	PUBMED	J	Barbado D, Irles-Vidal B, Prat-Luri A, Garc√≠a-Vaquero MP, Vera-Garcia FJ.	Training intensity quantification of core stability exercises based on a smartphone accelerometer.	PLoS One		2018-12-06	2018		1
1	WOS	J	Perri, Thomas; Norton, Kevin Ian; Bellenger, Clint Ronald; Murphy, Alistair Philip	Training loads in typical junior-elite tennis training and competition: implications for transition periods in a high-performance pathway	INTERNATIONAL JOURNAL OF PERFORMANCE ANALYSIS IN SPORT		2018	2018		0	1	1	6
3	WOS	J	Perri, Thomas; Norton, Kevin Ian; Bellenger, Clint Ronald; Murphy, Alistair Philip	Training loads in typical junior-elite tennis training and competition: implications for transition periods in a high-performance pathway	INTERNATIONAL JOURNAL OF PERFORMANCE ANALYSIS IN SPORT		2018	2018		1
5	WOS	J	Perri, Thomas; Norton, Kevin Ian; Bellenger, Clint Ronald; Murphy, Alistair Philip	Training loads in typical junior-elite tennis training and competition: implications for transition periods in a high-performance pathway	INTERNATIONAL JOURNAL OF PERFORMANCE ANALYSIS IN SPORT		2018	2018		1
6	WOS	J	Perri, Thomas; Norton, Kevin Ian; Bellenger, Clint Ronald; Murphy, Alistair Philip	Training loads in typical junior-elite tennis training and competition: implications for transition periods in a high-performance pathway	INTERNATIONAL JOURNAL OF PERFORMANCE ANALYSIS IN SPORT		2018	2018		1
1	SCOPUS	J	Perri T., Norton K.I., Bellenger C.R., Murphy A.P.	Training loads in typical junior-elite tennis training and competition: implications for transition periods in a high-performance pathway	International Journal of Performance Analysis in Sport			2018		1
3	SCOPUS	J	Perri T., Norton K.I., Bellenger C.R., Murphy A.P.	Training loads in typical junior-elite tennis training and competition: implications for transition periods in a high-performance pathway	International Journal of Performance Analysis in Sport			2018		1
5	SCOPUS	J	Perri T., Norton K.I., Bellenger C.R., Murphy A.P.	Training loads in typical junior-elite tennis training and competition: implications for transition periods in a high-performance pathway	International Journal of Performance Analysis in Sport			2018		1
6	SCOPUS	J	Perri T., Norton K.I., Bellenger C.R., Murphy A.P.	Training loads in typical junior-elite tennis training and competition: implications for transition periods in a high-performance pathway	International Journal of Performance Analysis in Sport			2018		1
1	WOS	J	Camomilla, Valentina; Bergamini, Elena; Fantozzi, Silvia; Vannozzi, Giuseppe	Trends Supporting the In-Field Use of Wearable Inertial Sensors for Sport Performance Evaluation: A Systematic Review	SENSORS		2018-03-01	2018		0	1	6
7	WOS	J	Camomilla, Valentina; Bergamini, Elena; Fantozzi, Silvia; Vannozzi, Giuseppe	Trends Supporting the In-Field Use of Wearable Inertial Sensors for Sport Performance Evaluation: A Systematic Review	SENSORS		2018-03-01	2018		1
1	SCOPUS	C	Hallman J., Buck J., Ham S.J.	Truck and Sport Utility Vehicle Front End Stiffness Corridors	SAE Technical Papers			2018		0	1	2
2	WOS	J	Bastida Castillo, Alejandro; David Gomez-Carmona, Carlos; Reche, Pedro; Gil, Paulino Granero; Pino Ortega, Jose	Trunk stability assesment using an inercial device	RETOS-NUEVAS TENDENCIAS EN EDUCACION FISICA DEPORTE Y RECREACION		2018	2018		0	1	7
7	WOS	J	Bastida Castillo, Alejandro; David Gomez-Carmona, Carlos; Reche, Pedro; Gil, Paulino Granero; Pino Ortega, Jose	Trunk stability assesment using an inercial device	RETOS-NUEVAS TENDENCIAS EN EDUCACION FISICA DEPORTE Y RECREACION		2018	2018		1
1	WOS	J	Raper, Damian P.; Witchalls, Jeremy; Philips, Elissa J.; Knight, Emma; Drew, Michael K.; Waddington, Gordon	Use of a tibial accelerometer to measure ground reaction force in running: A reliability and validity comparison with force plates	JOURNAL OF SCIENCE AND MEDICINE IN SPORT		2018-01-01	2018		0	1	1	6
2	WOS	J	Raper, Damian P.; Witchalls, Jeremy; Philips, Elissa J.; Knight, Emma; Drew, Michael K.; Waddington, Gordon	Use of a tibial accelerometer to measure ground reaction force in running: A reliability and validity comparison with force plates	JOURNAL OF SCIENCE AND MEDICINE IN SPORT		2018-01-01	2018		1
1	SCOPUS	J	Raper D.P., Witchalls J., Philips E.J., Knight E., Drew M.K., Waddington G.	Use of a tibial accelerometer to measure ground reaction force in running: A reliability and validity comparison with force plates	Journal of Science and Medicine in Sport			2018		1
2	SCOPUS	J	Raper D.P., Witchalls J., Philips E.J., Knight E., Drew M.K., Waddington G.	Use of a tibial accelerometer to measure ground reaction force in running: A reliability and validity comparison with force plates	Journal of Science and Medicine in Sport			2018		1
1	PUBMED	J	Raper DP, Witchalls J, Philips EJ, Knight E, Drew MK, Waddington G.	Use of a tibial accelerometer to measure ground reaction force in running: A reliability and validity comparison with force plates.	J Sci Med Sport		2017-07-01	2018		1
2	PUBMED	J	Raper DP, Witchalls J, Philips EJ, Knight E, Drew MK, Waddington G.	Use of a tibial accelerometer to measure ground reaction force in running: A reliability and validity comparison with force plates.	J Sci Med Sport		2017-07-01	2018		1
1	WOS	J	Nicolella, Daniel P.; Torres-Ronda, Lorena; Saylor, Kase J.; Schelling, Xavi	Validity and reliability of an accelerometer-based player tracking device	PLOS ONE		FEB 8 2018	2018		0	1	1	5
2	WOS	J	Nicolella, Daniel P.; Torres-Ronda, Lorena; Saylor, Kase J.; Schelling, Xavi	Validity and reliability of an accelerometer-based player tracking device	PLOS ONE		FEB 8 2018	2018		1
1	SCOPUS	J	Nicolella D.P., Torres-Ronda L., Saylor K.J., Schelling X.	Validity and reliability of an accelerometer-based player tracking device	PLoS ONE			2018		1
2	SCOPUS	J	Nicolella D.P., Torres-Ronda L., Saylor K.J., Schelling X.	Validity and reliability of an accelerometer-based player tracking device	PLoS ONE			2018		1
1	PUBMED	J	Nicolella DP, Torres-Ronda L, Saylor KJ, Schelling X.	Validity and reliability of an accelerometer-based player tracking device.	PLoS One		2018-02-09	2018		1
2	PUBMED	J	Nicolella DP, Torres-Ronda L, Saylor KJ, Schelling X.	Validity and reliability of an accelerometer-based player tracking device.	PLoS One		2018-02-09	2018		1
1	WOS	J	Stiles, Victoria H.; Pearce, Matthew; Moore, Isabel S.; Langford, Joss; Rowlands, Alex V.	Wrist-worn Accelerometry for Runners: Objective Quantification of Training Load	MEDICINE AND SCIENCE IN SPORTS AND EXERCISE		2018-11-01	2018		0	1	1	6
2	WOS	J	Stiles, Victoria H.; Pearce, Matthew; Moore, Isabel S.; Langford, Joss; Rowlands, Alex V.	Wrist-worn Accelerometry for Runners: Objective Quantification of Training Load	MEDICINE AND SCIENCE IN SPORTS AND EXERCISE		2018-11-01	2018		1
3	WOS	J	Stiles, Victoria H.; Pearce, Matthew; Moore, Isabel S.; Langford, Joss; Rowlands, Alex V.	Wrist-worn Accelerometry for Runners: Objective Quantification of Training Load	MEDICINE AND SCIENCE IN SPORTS AND EXERCISE		2018-11-01	2018		1
4	WOS	J	Stiles, Victoria H.; Pearce, Matthew; Moore, Isabel S.; Langford, Joss; Rowlands, Alex V.	Wrist-worn Accelerometry for Runners: Objective Quantification of Training Load	MEDICINE AND SCIENCE IN SPORTS AND EXERCISE		2018-11-01	2018		1
1	SCOPUS	J	Stiles V.H., Pearce M., Moore I.S., Langford J., Rowlands A.V.	Wrist-worn Accelerometry for Runners: Objective Quantification of Training Load	Medicine and Science in Sports and Exercise			2018		1
2	SCOPUS	J	Stiles V.H., Pearce M., Moore I.S., Langford J., Rowlands A.V.	Wrist-worn Accelerometry for Runners: Objective Quantification of Training Load	Medicine and Science in Sports and Exercise			2018		1
3	SCOPUS	J	Stiles V.H., Pearce M., Moore I.S., Langford J., Rowlands A.V.	Wrist-worn Accelerometry for Runners: Objective Quantification of Training Load	Medicine and Science in Sports and Exercise			2018		1
4	SCOPUS	J	Stiles V.H., Pearce M., Moore I.S., Langford J., Rowlands A.V.	Wrist-worn Accelerometry for Runners: Objective Quantification of Training Load	Medicine and Science in Sports and Exercise			2018		1
1	PUBMED	J	Stiles VH, Pearce M, Moore IS, Langford J, Rowlands AV.	Wrist-worn Accelerometry for Runners: Objective Quantification of Training Load.	Med Sci Sports Exerc		2018-08-02	2018		1
2	PUBMED	J	Stiles VH, Pearce M, Moore IS, Langford J, Rowlands AV.	Wrist-worn Accelerometry for Runners: Objective Quantification of Training Load.	Med Sci Sports Exerc		2018-08-02	2018		1
3	PUBMED	J	Stiles VH, Pearce M, Moore IS, Langford J, Rowlands AV.	Wrist-worn Accelerometry for Runners: Objective Quantification of Training Load.	Med Sci Sports Exerc		2018-08-02	2018		1
4	PUBMED	J	Stiles VH, Pearce M, Moore IS, Langford J, Rowlands AV.	Wrist-worn Accelerometry for Runners: Objective Quantification of Training Load.	Med Sci Sports Exerc		2018-08-02	2018		1
2	PUBMED	J	Van Roie E, Van Driessche S, Huijben B, Baggen R, van Lummel RC, Delecluse C.	A body-fixed-sensor-based analysis of stair ascent and sit-to-stand to detect age-related differences in leg-extensor power.	PLoS One		2019-01-18	2019		0	1	7
1	WOS	J	Andres Gonzalez-Fimbres, Roberto; Grethel Ramirez-Siqueiros, Maria; Felipe Reynoso-Sanchez, Luis; Trinidad Quezada-Chacon, Jose; Miranda-Mendoza, Janeth; Hernandez-Cruz, German	A new approach to quantify internal and external training load for intermittent sports	BIOTECNIA		2019	2019		0	1	1	3
1	WOS	J	Garrett, Joel; Graham, Stuart R.; Eston, Roger G.; Burgess, Darren J.; Garrett, Lachlan J.; Jakeman, John; Norton, Kevin	A Novel Method of Assessment for Monitoring Neuromuscular Fatigue in Australian Rules Football Players	Int J Sports Physiol Perform	Int J Sports Physiol Perform	2019-05-01	2019	2019	0	1	1	1	2	8	T	P	M	SC	CATAPULT	TEAM 2.5	1	1	1	1																100	3D	NO	YES	NO
2	WOS	J	Garrett, Joel; Graham, Stuart R.; Eston, Roger G.; Burgess, Darren J.; Garrett, Lachlan J.; Jakeman, John; Norton, Kevin	A Novel Method of Assessment for Monitoring Neuromuscular Fatigue in Australian Rules Football Players	INTERNATIONAL JOURNAL OF SPORTS PHYSIOLOGY AND PERFORMANCE		2019-05-01	2019		1
1	SCOPUS	J	Garrett J., Graham S.R., Eston R.G., Burgess D.J., Garrett L.J., Jakeman J., Norton K.	A novel method of assessment for monitoring neuromuscular fatigue in Australian rules football players	International Journal of Sports Physiology and Performance			2019		1
2	SCOPUS	J	Garrett J., Graham S.R., Eston R.G., Burgess D.J., Garrett L.J., Jakeman J., Norton K.	A novel method of assessment for monitoring neuromuscular fatigue in Australian rules football players	International Journal of Sports Physiology and Performance			2019		1
1	PUBMED	J	Garrett J, Graham SR, Eston RG, Burgess DJ, Garrett LJ, Jakeman J, Norton K.	A Novel Method of Assessment for Monitoring Neuromuscular Fatigue in Australian Rules Football Players.	Int J Sports Physiol Perform		2018-11-15	2019		1
2	PUBMED	J	Garrett J, Graham SR, Eston RG, Burgess DJ, Garrett LJ, Jakeman J, Norton K.	A Novel Method of Assessment for Monitoring Neuromuscular Fatigue in Australian Rules Football Players.	Int J Sports Physiol Perform		2018-11-15	2019		1
2	WOS	J	Sanchez Ballesta, Adria; Abrunedo, Jorge; Caparros, Toni	Accelerometry in Basketball. Study of External Load during Training	APUNTS EDUCACION FISICA Y DEPORTES		JAN-MAR 2019	2019		0	1	1	3
4	WOS	J	Sanchez Ballesta, Adria; Abrunedo, Jorge; Caparros, Toni	Accelerometry in Basketball. Study of External Load during Training	APUNTS EDUCACION FISICA Y DEPORTES		JAN-MAR 2019	2019		1
1	WOS	J	Gomez-Carmona, Carlos D.; Pino-Ortega, Jose; Sanchez-Urena, Braulio; Ibanez, Sergio J.; Rojas-Valverde, Daniel	Accelerometry-Based External Load Indicators in Sport: Too Many Options, Same Practical Outcome?	INTERNATIONAL JOURNAL OF ENVIRONMENTAL RESEARCH AND PUBLIC HEALTH	Int J Environ Res Public Health	DEC 2 2019	2019	2019	0	2	1	1	3	11	T	J	M	SC	RT	WIMU PRO	1													1		1	1	1	1	100	3D	4	YES	NO
2	WOS	J	Gomez-Carmona, Carlos D.; Pino-Ortega, Jose; Sanchez-Urena, Braulio; Ibanez, Sergio J.; Rojas-Valverde, Daniel	Accelerometry-Based External Load Indicators in Sport: Too Many Options, Same Practical Outcome?	INTERNATIONAL JOURNAL OF ENVIRONMENTAL RESEARCH AND PUBLIC HEALTH		DEC 2 2019	2019		1
1	PUBMED	J	G√≥mez-Carmona CD, Pino-Ortega J, S√°nchez-Ure√±a B, Ib√°√±ez SJ, Rojas-Valverde D.	Accelerometry-Based External Load Indicators in Sport: Too Many Options, Same Practical Outcome?	Int J Environ Res Public Health		2019-12-19	2019		1
2	PUBMED	J	G√≥mez-Carmona CD, Pino-Ortega J, S√°nchez-Ure√±a B, Ib√°√±ez SJ, Rojas-Valverde D.	Accelerometry-Based External Load Indicators in Sport: Too Many Options, Same Practical Outcome?	Int J Environ Res Public Health		2019-12-19	2019		1
1	SCOPUS	J	Gómez-Carmona C.D., Pino-Ortega J., Sánchez-Ureña B., Ibáñez S.J., Rojas-Valverde D.	Accelerometry-based external load indicators in sport: Too many options, same practical outcome?	International Journal of Environmental Research and Public Health			2019		1
2	SCOPUS	J	Gómez-Carmona C.D., Pino-Ortega J., Sánchez-Ureña B., Ibáñez S.J., Rojas-Valverde D.	Accelerometry-based external load indicators in sport: Too many options, same practical outcome?	International Journal of Environmental Research and Public Health			2019		1
3	SCOPUS	J	Gómez-Carmona C.D., Pino-Ortega J., Sánchez-Ureña B., Ibáñez S.J., Rojas-Valverde D.	Accelerometry-based external load indicators in sport: Too many options, same practical outcome?	International Journal of Environmental Research and Public Health			2019		1
4	SCOPUS	J	Gómez-Carmona C.D., Pino-Ortega J., Sánchez-Ureña B., Ibáñez S.J., Rojas-Valverde D.	Accelerometry-based external load indicators in sport: Too many options, same practical outcome?	International Journal of Environmental Research and Public Health			2019		1
1	WOS	J	Meghji, Mahir; Balloch, Aaron; Habibi, Daryoush; Ahmad, Iftekhar; Hart, Nicolas; Newton, Robert; Weber, Jason; Waqar, Adnan	An Algorithm for the Automatic Detection and Quantification of Athletes' Change of Direction Incidents Using IMU Sensor Data	IEEE SENSORS JOURNAL		JUN 15 2019	2019		0	1	1	5
5	WOS	J	Meghji, Mahir; Balloch, Aaron; Habibi, Daryoush; Ahmad, Iftekhar; Hart, Nicolas; Newton, Robert; Weber, Jason; Waqar, Adnan	An Algorithm for the Automatic Detection and Quantification of Athletes' Change of Direction Incidents Using IMU Sensor Data	IEEE SENSORS JOURNAL		JUN 15 2019	2019		1
7	WOS	J	Reche-Soto, Pedro; Cardona-Nieto, Donaldo; Diaz-Suarez, Arturo; Gomez-Carmona, Carlos; Pino-Ortega, Jose	Analysis of physical demands of small-sided games in semiproffesional-level football in function of the objective and the tracking technology utilised	E-BALONMANO COM		2019	2019		0	1	1	3
1	WOS	J	Rabbani, Alireza; Kargarfard, Mehdi; Castagna, Carlo; Clemente, Filipe Manuel; Twist, Craig	Associations Between Selected Training-Stress Measures and Fitness Changes in Male Soccer Players	Int J Sports Physiol Perform	Int J Sports Physiol Perform	2019-09-01	2019	2019	0	2	1	1	3	11	T	P	M	SC	GPS	TEAM AMS												1								100	3D	NO			NO
1	PUBMED	J	Rabbani A, Kargarfard M, Castagna C, Clemente FM, Twist C.	Associations Between Selected Training-Stress Measures and Fitness Changes in Male Soccer Players.	Int J Sports Physiol Perform		2019-01-25	2019		1
1	SCOPUS	N	Verheul J.	Biomechanical loads in running-based sports: Estimating ground reaction forces from segmental accelerations (PhD Academy Award)	British Journal of Sports Medicine			2019		0	1	5
7	PUBMED	J	Vitali RV, Cain SM, Ojeda LV, Potter MV, Zaferiou AM, Davidson SP, Coyne ME, Hancock CL, Mendoza A, Stirling LA, Perkins NC.	Body-worn IMU array reveals effects of load on performance in an outdoor obstacle course.	PLoS One		2019-03-22	2019		0	1	1	4
1	WOS	J	Edwards, Suzi; White, Samuel; Humphreys, Seaton; Robergs, Robert; O'Dwyer, Nicholas	Caution using data from triaxial accelerometers housed in player tracking units during running	JOURNAL OF SPORTS SCIENCES		APR 3 2019	2019		0	1	1	5
2	WOS	J	Edwards, Suzi; White, Samuel; Humphreys, Seaton; Robergs, Robert; O'Dwyer, Nicholas	Caution using data from triaxial accelerometers housed in player tracking units during running	JOURNAL OF SPORTS SCIENCES		APR 3 2019	2019		1
1	SCOPUS	J	Edwards S., White S., Humphreys S., Robergs R., O’Dwyer N.	Caution using data from triaxial accelerometers housed in player tracking units during running	Journal of Sports Sciences			2019		1
2	SCOPUS	J	Edwards S., White S., Humphreys S., Robergs R., O’Dwyer N.	Caution using data from triaxial accelerometers housed in player tracking units during running	Journal of Sports Sciences			2019		1
1	PUBMED	J	Edwards S, White S, Humphreys S, Robergs R, O'Dwyer N.	Caution using data from triaxial accelerometers housed in player tracking units during running.	J Sports Sci		2018-10-12	2019		1
2	PUBMED	J	Edwards S, White S, Humphreys S, Robergs R, O'Dwyer N.	Caution using data from triaxial accelerometers housed in player tracking units during running.	J Sports Sci		2018-10-12	2019		1
2	PUBMED	J	V√°zquez-Guerrero J, Fern√°ndez-Vald√©s B, Gon√ßalves B, Sampaio JE.	Changes in Locomotor Ratio During Basketball Game Quarters From Elite Under-18 Teams.	Front Psychol	Front Psychol	2019-10-17	2019	2019	0	2	1	1	1	1	C	J	M	SC	RT	WIMU PRO																1				100	3D	NO			NO
4	PUBMED	J	V√°zquez-Guerrero J, Fern√°ndez-Vald√©s B, Gon√ßalves B, Sampaio JE.	Changes in Locomotor Ratio During Basketball Game Quarters From Elite Under-18 Teams.	Front Psychol		2019-10-17	2019		1
7	PUBMED	J	Carroll KM, Wagle JP, Sato K, Taber CB, Yoshida N, Bingham GE, Stone MH.	Characterising overload in inertial flywheel devices for use in exercise training.	Sports Biomech		2018-03-22	2019		0	1	7
1	PUBMED	J	Wellman AD, Coad SC, Flynn PJ, Siam TK, McLellan CP.	Comparison of Preseason and In-Season Practice and Game Loads in National Collegiate Athletic Association Division I Football Players.	J Strength Cond Res	J Strength Cond Res	2019-03-26	2019	2019	0	1	1	1	2	9	C	U	M	SC	CATAPULT	MINIMAX S5	1																			100	3D	NO	YES	NO
2	PUBMED	J	Wellman AD, Coad SC, Flynn PJ, Siam TK, McLellan CP.	Comparison of Preseason and In-Season Practice and Game Loads in National Collegiate Athletic Association Division I Football Players.	J Strength Cond Res		2019-03-26	2019		1
7	SCOPUS	J	Maroto-Izquierdo S., Fernandez-Gonzalo R., Magdi H.R., Manzano-Rodriguez S., González-Gallego J., De Paz J.	Comparison of the musculoskeletal effects of different iso-inertial resistance training modalities: Flywheel vs. electric-motor	European Journal of Sport Science			2019		0	1	7
7	PUBMED	J	Maroto-Izquierdo S, Fernandez-Gonzalo R, Magdi HR, Manzano-Rodriguez S, Gonz√°lez-Gallego J, De Paz JA.	Comparison of the musculoskeletal effects of different iso-inertial resistance training modalities: Flywheel vs. electric-motor.	Eur J Sport Sci		2019-04-09	2019		1
1	PUBMED	J	Rago V, Rebelo A, Krustrup P, Mohr M.	Contextual Variables and Training Load Throughout a Competitive Period in a Top-Level Male Soccer Team.	J Strength Cond Res		2019-08-28	2019		0	2	1	3
1	WOS	J	Ueki, Hiroko; Katagiri, Hiroki; Otabe, Koji; Nakagawa, Yusuke; Ohara, Toshiyuki; Shioda, Mikio; Kohno, Yuji; Hoshino, Takashi; Sekiya, Ichiro; Koga, Hideyuki	Contribution of Additional Anterolateral Structure Augmentation to Controlling Pivot Shift in Anterior Cruciate Ligament Reconstruction	AMERICAN JOURNAL OF SPORTS MEDICINE		2019-07-01	2019		0	2	1	4
1	SCOPUS	E	[No author name available]	Corrigendum: Predicting Ground Reaction Force from a Hip-Borne Accelerometer during Load Carriage(Medicine and Science in Sports and Exercise (2018) 50:11 (2369-2374) DOI: 10.1249/MSS.0000000000002044)	Medicine and Science in Sports and Exercise			2019		0	1	2
4	WOS	J	McGrath, Joseph W.; Neville, Jonathon; Stewart, Tom; Cronin, John	Cricket fast bowling detection in a training setting using an inertial measurement unit and machine learning	JOURNAL OF SPORTS SCIENCES		JUN 3 2019	2019		0	1	1	7
4	SCOPUS	J	McGrath J.W., Neville J., Stewart T., Cronin J.	Cricket fast bowling detection in a training setting using an inertial measurement unit and machine learning	Journal of Sports Sciences			2019		1
8	SCOPUS	J	McGrath J.W., Neville J., Stewart T., Cronin J.	Cricket fast bowling detection in a training setting using an inertial measurement unit and machine learning	Journal of Sports Sciences			2019		1
4	PUBMED	J	McGrath JW, Neville J, Stewart T, Cronin J.	Cricket fast bowling detection in a training setting using an inertial measurement unit and machine learning.	J Sports Sci		2018-12-14	2019		1
8	PUBMED	J	McGrath JW, Neville J, Stewart T, Cronin J.	Cricket fast bowling detection in a training setting using an inertial measurement unit and machine learning.	J Sports Sci		2018-12-14	2019		1
1	WOS	J	Cheshera, Stuart M.; Netto, Kevin J.; Appleby, Brendyn B.; Jacques, Angela; Wild, Catherine Y.	Deceleration characteristics of elite Australian male field hockey players during an Olympic tournament	JOURNAL OF SCIENCE AND MEDICINE IN SPORT		2019-05-01	2019		0	1	1	3
3	WOS	J	Wing, Chris	Designing Pre-Season Training Programs Using Global Positioning Systems: A Systematic Approach	STRENGTH AND CONDITIONING JOURNAL		2019-02-01	2019		0	1	6
1	WOS	J	Bullock, Garrett S.; Schmitt, Abigail C.; Chasse, Patrick; Little, Barrett A.; Diehl, Lee H.; Butler, Robert J.	Differences in PlayerLoad and pitch type in collegiate baseball players	SPORTS BIOMECHANICS			2019		0	1	1	7
3	WOS	J	Bullock, Garrett S.; Schmitt, Abigail C.; Chasse, Patrick; Little, Barrett A.; Diehl, Lee H.; Butler, Robert J.	Differences in PlayerLoad and pitch type in collegiate baseball players	SPORTS BIOMECHANICS			2019		1
1	SCOPUS	J	Bullock G.S., Schmitt A.C., Chasse P., Little B.A., Diehl L.H., Butler R.J.	Differences in PlayerLoad and pitch type in collegiate baseball players	Sports Biomechanics			2019		1
3	SCOPUS	J	Bullock G.S., Schmitt A.C., Chasse P., Little B.A., Diehl L.H., Butler R.J.	Differences in PlayerLoad and pitch type in collegiate baseball players	Sports Biomechanics			2019		1
1	PUBMED	J	Bullock GS, Schmitt AC, Chasse P, Little BA, Diehl LH, Butler RJ.	Differences in PlayerLoad and pitch type in collegiate baseball players.	Sports Biomech		2019-06-22	2019		1
3	PUBMED	J	Bullock GS, Schmitt AC, Chasse P, Little BA, Diehl LH, Butler RJ.	Differences in PlayerLoad and pitch type in collegiate baseball players.	Sports Biomech		2019-06-22	2019		1
1	PUBMED	J	Costa JA, Brito J, Nakamura FY, Oliveira EM, Costa OP, Rebelo AN.	Does Night Training Load Affect Sleep Patterns and Nocturnal Cardiac Autonomic Activity in High-Level Female Soccer Players?	Int J Sports Physiol Perform		2018-12-21	2019		0	1	1	3
2	PUBMED	J	Costa JA, Brito J, Nakamura FY, Oliveira EM, Costa OP, Rebelo AN.	Does Night Training Load Affect Sleep Patterns and Nocturnal Cardiac Autonomic Activity in High-Level Female Soccer Players?	Int J Sports Physiol Perform		2018-12-21	2019		1
7	WOS	J	Castillo, Daniel; Dominguez, Raul; Rodriguez-Fernandez, Alejandro; Raya-Gonzalez, Javier	Effects of Caffeine Supplementation on Power Performance in a Flywheel Device: A Randomised, Double-Blind Cross-Over Study	NUTRIENTS		2019-02-01	2019		0	1	7
7	SCOPUS	J	Castillo D., Domínguez R., Rodríguez-Fernández A., Raya-González J.	Effects of caffeine supplementation on power performance in a flywheel device: a randomised, double-blind cross-over study	Nutrients			2019		1
7	WOS	J	Stetter, Bernd J.; Ringhof, Steffen; Krafft, Frieder C.; Sell, Stefan; Stein, Thorsten	Estimation of Knee Joint Forces in Sport Movements Using Wearable Sensors and Machine Learning	SENSORS		SEP 1 2019	2019		0	1	7
7	SCOPUS	J	Stetter B.J., Ringhof S., Krafft F.C., Sell S., Stein T.	Estimation of knee joint forces in sport movements using wearable sensors and machine learning	Sensors (Switzerland)			2019		1
7	PUBMED	J	Stetter BJ, Ringhof S, Krafft FC, Sell S, Stein T.	Estimation of Knee Joint Forces in Sport Movements Using Wearable Sensors and Machine Learning.	Sensors (Basel)		2019-08-28	2019		1
1	WOS	J	Sandmo, Stian Bahr; Mcintosh, Andrew S.; Andersen, Thor Einar; Koerte, Inga Katharina; Bahr, Roald	Evaluation of an In-Ear Sensor for Quantifying Head Impacts in Youth Soccer	AMERICAN JOURNAL OF SPORTS MEDICINE		2019-03-01	2019		0	1	1	5
2	WOS	J	Sandmo, Stian Bahr; Mcintosh, Andrew S.; Andersen, Thor Einar; Koerte, Inga Katharina; Bahr, Roald	Evaluation of an In-Ear Sensor for Quantifying Head Impacts in Youth Soccer	AMERICAN JOURNAL OF SPORTS MEDICINE		2019-03-01	2019		1
7	WOS	J	Sandmo, Stian Bahr; Mcintosh, Andrew S.; Andersen, Thor Einar; Koerte, Inga Katharina; Bahr, Roald	Evaluation of an In-Ear Sensor for Quantifying Head Impacts in Youth Soccer	AMERICAN JOURNAL OF SPORTS MEDICINE		2019-03-01	2019		1
1	WOS	J	Rozpara, Michal; Nowak, Ewa; Nawrocka, Agnieszka; Polechonski, Jacek; Debska, Malgorzata; Mynarski, Wladyslaw	EVALUATION OF HEALTH BENEFITS OF PERIPHERAL RESISTANCE TRAINING BASED ON ENERGY EXPENDITURE IN WOMEN AGED 25-35 YEARS	HEALTH PROBLEMS OF CIVILIZATION		2019	2019		0	1	7
4	PUBMED	J	Yang L, Lu K, Forsman M, Lindecrantz K, Seoane F, Ekblom √ñ, Eklund J.	Evaluation of physiological workload assessment methods using heart rate and accelerometry for a smart wearable system.	Ergonomics		2019-02-27	2019		0	1	1	5
1	WOS	J	Rusovici, Razvan A; Topping, Daniel B; Eriksson, Sven E S; Lopez, Daralys L	Experimental Modal Analysis of an In-situ Clavicle.	Conference proceedings : ... Annual International Conference of the IEEE Engineering in Medicine and Biology Society. IEEE Engineering in Medicine and Biology Society. Annual Conference		2019-Jul	2019		0	1	2
1	WOS	J	Clemente, Filipe Manuel; Praca, Gibson Moreira; Teles Bredt, Sarah da Gloria; van der Linden, Cornelis M., I; Serra-Olivares, Jaime	External Load Variations Between Medium- and Large-Sided Soccer Games: Ball Possession Games vs Regular Games with Small Goals	JOURNAL OF HUMAN KINETICS	J Hum Kinet	2019-11-01	2019	2019	0	1	1	1	3	11	T	P	M	SC	NOOR	JOHAN	1																			100	3D	NO			NO
1	PUBMED	J	Clemente FM, Pra√ßa GM, Bredt SDGT, van der Linden CMI, Serra-Olivares J.	External Load Variations Between Medium- and Large-Sided Soccer Games: Ball Possession Games Vs Regular Games with Small Goals.	J Hum Kinet		2020-01-10	2019		1
2	PUBMED	J	Fiorini L, Maselli M, Esposito R, Castro E, Mancioppi G, Cecchi F, Laschi C, Ottino S, Rossi C, Pinori F, Tocchini S, Sportiello MT, Dario P, Cavallo F.	Foot Inertial Sensing for Combined Cognitive-Motor Exercise of the Sustained Attention Domain.	IEEE Trans Biomed Eng		2019-06-15	2019		0	1	7
7	PUBMED	J	Fiorini L, Maselli M, Esposito R, Castro E, Mancioppi G, Cecchi F, Laschi C, Ottino S, Rossi C, Pinori F, Tocchini S, Sportiello MT, Dario P, Cavallo F.	Foot Inertial Sensing for Combined Cognitive-Motor Exercise of the Sustained Attention Domain.	IEEE Trans Biomed Eng		2019-06-15	2019		1
1	SCOPUS	R	Rojas-Valverde D., Gómez-Carmona C.D., Gutiérrez-Vargas R., Pino-Ortega J.	From big data mining to technical sport reports: The case of inertial measurement units	BMJ Open Sport and Exercise Medicine			2019		0	1	6
1	WOS	J	Rojas-Valverde, Daniel; Gomez-Carmona, Carlos D; Gutierrez-Vargas, Randall; Pino-Ortega, Jose	From big data mining to technical sport reports: the case of inertial measurement units.	BMJ open sport & exercise medicine		2019	2019		1
3	WOS	J	Bayliff, Garrett E.; Jacobson, Bert H.; Moghaddam, Masoud; Estrada, Carlos	Global Positioning System Monitoring of Selected Physical Demands of NCAA Division I Football Players During Games	JOURNAL OF STRENGTH AND CONDITIONING RESEARCH	J Strength Cond Res	2019-05-01	2019	2019	0	1	1	1	2	9	C	U	M	SC	CATAPULT	OPTIMEYE S5							1													100	3D	NO			NO
1	WOS	J	Verheul, Jasper; Warmenhoven, John; Lisboa, Paulo; Gregson, Warren; Vanrenterghem, Jos; Robinson, Mark A.	Identifying generalised segmental acceleration patterns that contribute to ground reaction force features across different running tasks	JOURNAL OF SCIENCE AND MEDICINE IN SPORT		2019-12-01	2019		0	2	1	6
1	WOS	J	Pino-Ortega J, Rojas-Valverde D, Gomez-Carmona CD, Bastida-Castillo A, Hernandez-Belmonte A, Garcia-Rubio J, Nakamura FY, Ibañez SJ	Impact of Contextual Factors on External Load during a congested-fixture tournament in Elite U'18 Basketball players	Frontiers in Psychology	Front Psychol		2019	2019	0	3	1	1	1	1	C	J	M	SC	RT	WIMU PRO																1				100	3D	NO			YES
1	WOS	J	Garcia-Santos, David; Pino-Ortega, Jose; Garcia-Rubio, Javier; Vaquera, Alejandro; Ibanez, Sergio J.	Internal and External Demands in Basketball Referees during the U-16 European Women's Championship	INTERNATIONAL JOURNAL OF ENVIRONMENTAL RESEARCH AND PUBLIC HEALTH	Int J Environ Res Public Health	SEP 2 2019	2019	2019	0	2	1	1	1	1	C	R	M	SC	RT	WIMU PRO										1						1				100	3D	4			YES
3	WOS	J	Garcia-Santos, David; Pino-Ortega, Jose; Garcia-Rubio, Javier; Vaquera, Alejandro; Ibanez, Sergio J.	Internal and External Demands in Basketball Referees during the U-16 European Women's Championship	INTERNATIONAL JOURNAL OF ENVIRONMENTAL RESEARCH AND PUBLIC HEALTH		SEP 2 2019	2019		1
7	WOS	J	Garcia-Santos, David; Pino-Ortega, Jose; Garcia-Rubio, Javier; Vaquera, Alejandro; Ibanez, Sergio J.	Internal and External Demands in Basketball Referees during the U-16 European Women's Championship	INTERNATIONAL JOURNAL OF ENVIRONMENTAL RESEARCH AND PUBLIC HEALTH		SEP 2 2019	2019		1
8	WOS	J	Garcia-Santos, David; Pino-Ortega, Jose; Garcia-Rubio, Javier; Vaquera, Alejandro; Ibanez, Sergio J.	Internal and External Demands in Basketball Referees during the U-16 European Women's Championship	INTERNATIONAL JOURNAL OF ENVIRONMENTAL RESEARCH AND PUBLIC HEALTH		SEP 2 2019	2019		1
7	PUBMED	J	Garc√≠a-Santos D, Pino-Ortega J, Garc√≠a-Rubio J, Vaquera A, Ib√°√±ez SJ.	Internal and External Demands in Basketball Referees during the U-16 European Women's Championship.	Int J Environ Res Public Health		2019-09-22	2019		1
8	PUBMED	J	Garc√≠a-Santos D, Pino-Ortega J, Garc√≠a-Rubio J, Vaquera A, Ib√°√±ez SJ.	Internal and External Demands in Basketball Referees during the U-16 European Women's Championship.	Int J Environ Res Public Health		2019-09-22	2019		1
7	SCOPUS	J	García-Santos D., Pino-Ortega J., García-Rubio J., Vaquera A., Ibáñez S.J.	Internal and external demands in basketball referees during the U-16 european women’s championship	International Journal of Environmental Research and Public Health			2019		1
8	SCOPUS	J	García-Santos D., Pino-Ortega J., García-Rubio J., Vaquera A., Ibáñez S.J.	Internal and external demands in basketball referees during the U-16 european women’s championship	International Journal of Environmental Research and Public Health			2019		1
5	WOS	J	Thornton, Heidi R.; Nelson, Andre R.; Delaney, Jace A.; Serpiello, Fabio R.; Duthie, Grant M.	Interunit Reliability and Effect of Data-Processing Methods of Global Positioning Systems	INTERNATIONAL JOURNAL OF SPORTS PHYSIOLOGY AND PERFORMANCE		2019-04-01	2019		0	1	1	5
5	SCOPUS	J	Thornton H.R., Nelson A.R., Delaney J.A., Serpiello F.R., Duthie G.M.	Interunit reliability and effect of data-processing methods of global positioning systems	International Journal of Sports Physiology and Performance			2019		1
5	PUBMED	J	Thornton HR, Nelson AR, Delaney JA, Serpiello FR, Duthie GM.	Interunit Reliability and Effect of Data-Processing Methods of Global Positioning Systems.	Int J Sports Physiol Perform		2018-09-12	2019		1
3	PUBMED	J	Lund Rasmussen C, Palarea-Albaladejo J, Korsh√∏j M, Gupta N, Nabe-Nielsen K, Holtermann A, J√∏rgensen MB.	Is high aerobic workload at work associated with leisure time physical activity and sedentary behaviour among blue-collar workers? A compositional data analysis based on accelerometer data.	PLoS One		2019-06-07	2019		0	1	1	4
4	PUBMED	J	Lund Rasmussen C, Palarea-Albaladejo J, Korsh√∏j M, Gupta N, Nabe-Nielsen K, Holtermann A, J√∏rgensen MB.	Is high aerobic workload at work associated with leisure time physical activity and sedentary behaviour among blue-collar workers? A compositional data analysis based on accelerometer data.	PLoS One		2019-06-07	2019		1
7	WOS	J	Lima, Ricardo Franco; Palao, Jose M.; Clemente, Filipe Manuel	Jump Performance During Official Matches in Elite Volleyball Players: A Pilot Study	JOURNAL OF HUMAN KINETICS		2019-06-01	2019		0	2	1	7
1	PUBMED	J	Spitz RW, Gonzalez AM, Ghigiarelli JJ, Sell KM, Mangine GT.	Load-Velocity Relationships of the Back vs. Front Squat Exercises in Resistance-Trained Men.	J Strength Cond Res		2019-01-29	2019		0	1	7
1	PUBMED	J	Dixon PC, Sch√ºtte KH, Vanwanseele B, Jacobs JV, Dennerlein JT, Schiffman JM, Fournier PA, Hu B.	Machine learning algorithms can classify outdoor terrain types during running using accelerometry data.	Gait Posture		2019-09-21	2019		0	1	1	6
2	PUBMED	J	Dixon PC, Sch√ºtte KH, Vanwanseele B, Jacobs JV, Dennerlein JT, Schiffman JM, Fournier PA, Hu B.	Machine learning algorithms can classify outdoor terrain types during running using accelerometry data.	Gait Posture		2019-09-21	2019		1
2	PUBMED	J	Fischer-Sonderegger K, Taube W, Rumo M, Tschopp M.	Measuring Physical Load in Soccer: Strengths and Limitations of 3 Different Methods.	Int J Sports Physiol Perform		2018-11-15	2019		0	1	1	3
4	PUBMED	J	Fischer-Sonderegger K, Taube W, Rumo M, Tschopp M.	Measuring Physical Load in Soccer: Strengths and Limitations of 3 Different Methods.	Int J Sports Physiol Perform		2018-11-15	2019		1
7	WOS	J	Lima, Ricardo Franco; Palao, Jose; Castro, Henrique; Clemente, Filipe	Measuring the training external jump load of elite male volleyball players: an exploratory study in Portuguese League	RETOS-NUEVAS TENDENCIAS EN EDUCACION FISICA DEPORTE Y RECREACION		2019	2019		0	2	1	7
7	SCOPUS	J	Lima R.F., Palao J., Castro H., Clemente F.	Measuring the training external jump load of elite male volleyball players: An exploratory study in Portuguese League	Retos			2019		1
5	WOS	J	Rago, Vincenzo; Brito, Joao; Figueiredo, Pedro; Costa, Julio; Barreira, Daniel; Krustrup, Peter; Rebelo, Antonio	Methods to collect and interpret external training load using microtechnology incorporating GPS in professional football: a systematic review	RESEARCH IN SPORTS MEDICINE			2019		0	1	6
5	SCOPUS	R	Rago V., Brito J., Figueiredo P., Costa J., Barreira D., Krustrup P., Rebelo A.	Methods to collect and interpret external training load using microtechnology incorporating GPS in professional football: a systematic review	Research in Sports Medicine			2019		1
5	PUBMED	J	Rago V, Brito J, Figueiredo P, Costa J, Barreira D, Krustrup P, Rebelo A.	Methods to collect and interpret external training load using microtechnology incorporating GPS in professional football: a systematic review.	Res Sports Med		2019-11-23	2019		1
5	WOS	J	Cummins, Cloe; Welch, Mitchell; Inkster, Brendan; Cupples, Balin; Weaving, Dan; Jones, Ben; King, Doug; Murphy, Aron	Modelling the relationships between volume, intensity and injury-risk in professional rugby league players	JOURNAL OF SCIENCE AND MEDICINE IN SPORT	J Sci Med Sport	2019-06-01	2019	2019	0	1	1	1	2	5	C & T	P	M	SC	CATAPULT	OPTIMEYE S5	1																			100	3D	NO	YES	NO
6	WOS	J	Cummins, Cloe; Welch, Mitchell; Inkster, Brendan; Cupples, Balin; Weaving, Dan; Jones, Ben; King, Doug; Murphy, Aron	Modelling the relationships between volume, intensity and injury-risk in professional rugby league players	JOURNAL OF SCIENCE AND MEDICINE IN SPORT		2019-06-01	2019		1
5	SCOPUS	J	Cummins C., Welch M., Inkster B., Cupples B., Weaving D., Jones B., King D., Murphy A.	Modelling the relationships between volume, intensity and injury-risk in professional rugby league players	Journal of Science and Medicine in Sport			2019		1
6	SCOPUS	J	Cummins C., Welch M., Inkster B., Cupples B., Weaving D., Jones B., King D., Murphy A.	Modelling the relationships between volume, intensity and injury-risk in professional rugby league players	Journal of Science and Medicine in Sport			2019		1
5	PUBMED	J	Cummins C, Welch M, Inkster B, Cupples B, Weaving D, Jones B, King D, Murphy A.	Modelling the relationships between volume, intensity and injury-risk in professional rugby league players.	J Sci Med Sport		2019-01-18	2019		1
6	PUBMED	J	Cummins C, Welch M, Inkster B, Cupples B, Weaving D, Jones B, King D, Murphy A.	Modelling the relationships between volume, intensity and injury-risk in professional rugby league players.	J Sci Med Sport		2019-01-18	2019		1
2	SCOPUS	R	Portes R., Navarro R.M., Sosa C., Trapero J.J., Jiménez S.L.	Monitoring and interpreting external load in basketball: A narrative review [Monitorando e interpretando a carga externa no basquete: Uma revisão narrativa] [Monitoreo e interpretación de la carga externa en el baloncesto: Una revisión narrativa]	Revista de Psicologia del Deporte			2019		0	1	6
1	WOS	J	Beato, Marco; De Keijzer, Kevin L.; Carty, Benjamin; Connor, Mark	Monitoring Fatigue During Intermittent Exercise With Accelerometer-Derived Metrics	FRONTIERS IN PHYSIOLOGY		JUN 26 2019	2019		0	1	1	8
1	SCOPUS	J	Beato M., De Keijzer K.L., Carty B., Connor M.	Monitoring fatigue during intermittent exercise with accelerometer-derived metrics	Frontiers in Physiology			2019		1
2	SCOPUS	J	Beato M., De Keijzer K.L., Carty B., Connor M.	Monitoring fatigue during intermittent exercise with accelerometer-derived metrics	Frontiers in Physiology			2019		1
1	PUBMED	J	Beato M, De Keijzer KL, Carty B, Connor M.	Monitoring Fatigue During Intermittent Exercise With Accelerometer-Derived Metrics.	Front Physiol		2019-07-12	2019		1
5	WOS	J	Ball, Shane; Halaki, Mark; Orr, Rhonda	Movement Demands of Rugby Sevens in Men and Women: A Systematic Review and Meta-Analysis	JOURNAL OF STRENGTH AND CONDITIONING RESEARCH		2019-12-01	2019		0	2	6
2	WOS	J	Birdsey, Laurence P.; Weston, Matthew; Russell, Mark; Johnston, Michael; Cook, Christian J.; Kilduff, Liam P.	Neuromuscular, physiological and perceptual responses to an elite netball tournament	JOURNAL OF SPORTS SCIENCES	J Sports Sci	OCT 2 2019	2019	2019	0	2	1	1	1	2	C	E	F	SC	CATAPULT	MINIMAX S5	1																			100	3D	NO			YES
2	SCOPUS	J	Birdsey L.P., Weston M., Russell M., Johnston M., Cook C.J., Kilduff L.P.	Neuromuscular, physiological and perceptual responses to an elite netball tournament	Journal of Sports Sciences			2019		1
2	PUBMED	J	Birdsey LP, Weston M, Russell M, Johnston M, Cook CJ, Kilduff LP.	Neuromuscular, physiological and perceptual responses to an elite netball tournament.	J Sports Sci		2019-06-05	2019		1
3	WOS	J	Johnson, William R.; Mian, Ajmal; Lloyd, David G.; Alderson, Jacqueline A.	On-field player workload exposure and knee injury risk monitoring via deep learning	JOURNAL OF BIOMECHANICS		AUG 27 2019	2019		0	2	7
1	WOS	J	Tee, Jason C.; Coopoo, Yoga; Lambert, Mike	Pacing characteristics of whole and part-game players in professional rugby union	EUROPEAN JOURNAL OF SPORT SCIENCE	Eur J Sport Sci		2019	2019	0	1	1	1	2	6	C	E	M	SC	GPS	SPI-PRO	1									1										100	3D	NO	YES	NO
1	SCOPUS	J	Tee J.C., Coopoo Y., Lambert M.	Pacing characteristics of whole and part-game players in professional rugby union	European Journal of Sport Science			2019		1
1	PUBMED	J	Johnston RD, Murray NB, Austin DJ, Duthie G.	Peak Movement and Technical Demands of Professional Australian Football Competition.	J Strength Cond Res	J Strength Cond Res	2019-07-04	2019	2019	0	2	1	1	2	8	C	P	M	SC	CATAPULT	OPTIMEYE S5	1																			100	3D	NO			NO
5	PUBMED	J	Johnston RD, Murray NB, Austin DJ, Duthie G.	Peak Movement and Technical Demands of Professional Australian Football Competition.	J Strength Cond Res		2019-07-04	2019		1
4	PUBMED	J	Keytsman C, Van Noten P, Spaas J, Nieste I, Van Asch P, Eijnde BO.	Periodized home-based training: A new strategy to improve high intensity exercise therapy adherence in mildly affected patients with Multiple Sclerosis.	Mult Scler Relat Disord		2018-12-24	2019		0	1	7
2	PUBMED	J	Martins PC, de Lima LRA, Silva AM, Petroski EL, Moreno YMF, Silva DAS.	Phase angle is associated with the physical fitness of HIV-infected children and adolescents.	Scand J Med Sci Sports		2019-03-21	2019		0	1	7
7	WOS	J	Reche-Soto, Pedro; Cardona-Nieto, Donaldo; Diaz-Suarez, Arturo; Bastida-Castillo, Alejandro; Gomez-Carmona, Carlos; Garcia-Rubio, Javier; Pino-Ortega, Jose	Player Load and Metabolic Power Dynamics as Load Quantifiers in Soccer	JOURNAL OF HUMAN KINETICS	J Hum Kinet	2019-09-01	2019	2019	0	1	1	1	3	11	C	P	M	SC	RT	WIMU PRO																1				100	3D	NO	NO	YES
7	SCOPUS	J	Reche‐Soto P., Cardona‐Nieto D., Diaz‐Suarez A., Bastida‐Castillo A., Gomez‐Carmona C., Garcia‐Rubio J., Pino‐Ortega J.	Player load and metabolic power dynamics as load quantifiers in soccer	Journal of Human Kinetics			2019		1
7	PUBMED	J	Reche-Soto P, Cardona-Nieto D, Diaz-Suarez A, Bastida-Castillo A, Gomez-Carmona C, Garcia-Rubio J, Pino-Ortega J.	Player Load and Metabolic Power Dynamics as Load Quantifiers in Soccer.	J Hum Kinet		2019-11-02	2019		1
1	PUBMED	J	Baptista I, Johansen D, Figueiredo P, Rebelo A, Pettersen SA.	Positional Differences in Peak- and Accumulated- Training Load Relative to Match Load in Elite Football.	Sports (Basel)		2019-12-28	2019		0	2	1	3
7	PUBMED	J	P√©rez-Castilla A, Piepoli A, Garrido-Blanca G, Delgado-Garc√≠a G, Balsalobre-Fern√°ndez C, Garc√≠a-Ramos A.	Precision of 7 Commercially Available Devices for Predicting Bench-Press 1-Repetition Maximum From the Individual Load-Velocity Relationship.	Int J Sports Physiol Perform		2019-04-09	2019		0	1	7
2	WOS	J	Op De Beeck, Tim; Jaspers, Arne; Brink, Michel S.; Frencken, Wouter G. P.; Staes, Filip; Davis, Jesse J.; Helsen, Werner F.	Predicting Future Perceived Wellness in Professional Soccer: The Role of Preceding Load and Wellness	INTERNATIONAL JOURNAL OF SPORTS PHYSIOLOGY AND PERFORMANCE		2019-09-01	2019		0	2	1	3
2	PUBMED	J	Op De Be√©ck T, Jaspers A, Brink MS, Frencken WGP, Staes F, Davis JJ, Helsen WF.	Predicting Future Perceived Wellness in Professional Soccer: The Role of Preceding Load and Wellness.	Int J Sports Physiol Perform		2019-02-01	2019		1
1	WOS	J	Neugebauer, J. M.; Lafiandra, M.	Predicting Ground Reaction Force from a Hip-Borne Accelerometer during Load Carriage (vol 50, pg 2369, 2018)	MEDICINE AND SCIENCE IN SPORTS AND EXERCISE		2019-08-01	2019		1
3	WOS	J	Tallent, Jamie; Higgins, Matthew; Parker, Nick; Waldron, Mark; Bradford, Eoin; Keenan, James; O'Neill, Barry, V; Bell, Philip G.	Quantification of bowling workload and changes in cognitive function in elite fast bowlers in training compared with Twenty20 Cricket	JOURNAL OF SPORTS MEDICINE AND PHYSICAL FITNESS		2019-01-01	2019		0	1	1	7
3	SCOPUS	J	Tallent J., Higgins M., Parker N., Waldron M., Bradford E., Keenan J., O’Neill B.V., Bell P.G.	Quantification of bowling workload and changes in cognitive function in elite fast bowlers in training compared with Twenty20 Cricket	Journal of Sports Medicine and Physical Fitness			2019		1
3	PUBMED	J	Tallent J, Higgins M, Parker N, Waldron M, Bradford E, Keenan J, O'neill BV, Bell PG.	Quantification of bowling workload and changes in cognitive function in elite fast bowlers in training compared with Twenty20 Cricket.	J Sports Med Phys Fitness		2017-11-08	2019		1
1	WOS	J	Kniubaite, Audinga; Skarbalius, Antanas; Clemente, Felipe Manuel; Conte, Daniele	Quantification of external and internal match loads in elite female team handball	BIOLOGY OF SPORT	Biol Sport	2019	2019	2019	0	1	1	1	1	4	C	E	F	SC	CATAPULT	OPTIMEYE S5	1																			100	3D	NO	YES	NO
3	WOS	J	Kniubaite, Audinga; Skarbalius, Antanas; Clemente, Felipe Manuel; Conte, Daniele	Quantification of external and internal match loads in elite female team handball	BIOLOGY OF SPORT		2019	2019		1
1	SCOPUS	J	Kniubaite A., Skarbalius A., Clemente F.M., Conte D.	Quantification of external and internal match loads in elite female team handball	Biology of Sport			2019		1
3	SCOPUS	J	Kniubaite A., Skarbalius A., Clemente F.M., Conte D.	Quantification of external and internal match loads in elite female team handball	Biology of Sport			2019		1
1	PUBMED	J	Kniubaite A, Skarbalius A, Clemente FM, Conte D.	Quantification of external and internal match loads in elite female team handball.	Biol Sport		2020-01-16	2019		1
3	PUBMED	J	Kniubaite A, Skarbalius A, Clemente FM, Conte D.	Quantification of external and internal match loads in elite female team handball.	Biol Sport		2020-01-16	2019		1
1	WOS	J	Greig, Matt; Emmerson, Hannah; McCreadie, John	Quantifying Functional Ankle Rehabilitation Progression Criteria Using GPS: A Preliminary Study	JOURNAL OF SPORT REHABILITATION		2019-09-01	2019		0	2	1	3
2	WOS	J	Greig, Matt; Emmerson, Hannah; McCreadie, John	Quantifying Functional Ankle Rehabilitation Progression Criteria Using GPS: A Preliminary Study	JOURNAL OF SPORT REHABILITATION		2019-09-01	2019		1
5	WOS	J	Greig, Matt; Emmerson, Hannah; McCreadie, John	Quantifying Functional Ankle Rehabilitation Progression Criteria Using GPS: A Preliminary Study	JOURNAL OF SPORT REHABILITATION		2019-09-01	2019		1
1	SCOPUS	J	Greig M., Emmerson H., McCreadie J.	Quantifying Functional Ankle Rehabilitation Progression Criteria Using GPS: A Preliminary Study	Journal of sport rehabilitation			2019		1
5	SCOPUS	J	Greig M., Emmerson H., McCreadie J.	Quantifying Functional Ankle Rehabilitation Progression Criteria Using GPS: A Preliminary Study	Journal of sport rehabilitation			2019		1
5	PUBMED	J	Greig M, Emmerson H, McCreadie J.	Quantifying Functional Ankle Rehabilitation Progression Criteria Using GPS: A Preliminary Study.	J Sport Rehabil		2018-09-18	2019		1
1	WOS	J	Ruder, Matthew; Jamison, Steve T.; Tenforde, Adam; Mulloy, Francis; Davis, Irene S.	Relationship of Foot Strike Pattern and Landing Impacts during a Marathon	MEDICINE AND SCIENCE IN SPORTS AND EXERCISE		2019-10-01	2019		0	2	1	6
6	WOS	J	Hulin, Billy T; Gabbett, Tim J; Pickworth, Nathan J; Johnston, Rich D; Jenkins, David G	Relationships Among PlayerLoad, High-Intensity Intermittent Running Ability, and Injury Risk in Professional Rugby League Players.	International journal of sports physiology and performance		2019-Sep-14	2019		0	2	1	8
6	PUBMED	J	Hulin BT, Gabbett TJ, Pickworth NJ, Johnston RD, Jenkins DG.	Relationships Among PlayerLoad, High-Intensity Intermittent Running Ability, and Injury Risk in Professional Rugby League Players.	Int J Sports Physiol Perform		2019-10-01	2019		1
2	WOS	J	Abdullahi, Yahaya; Coetzee, Ben; van den Berg, Linda	RELATIONSHIPS BETWEEN RESULTS OF AN INTERNAL AND EXTERNAL MATCH LOAD DETERMINING METHOD IN MALE, SINGLES BADMINTON PLAYERS	JOURNAL OF STRENGTH AND CONDITIONING RESEARCH		2019-04-01	2019		0	1	1	6
2	SCOPUS	J	Abdullahi Y., Coetzee B., Van Den Berg L.	Relationships between Results of an Internal and External Match Load Determining Method in Male, Singles Badminton Players	Journal of Strength and Conditioning Research			2019		1
2	PUBMED	J	Abdullahi Y, Coetzee B, van den Berg L.	Relationships Between Results of an Internal and External Match Load Determining Method in Male, Singles Badminton Players.	J Strength Cond Res		2017-07-07	2019		1
2	PUBMED	J	Ch√©ry C, Ruf L.	Reliability of the Load-Velocity Relationship and Validity of the PUSH to Measure Velocity in the Deadlift.	J Strength Cond Res		2019-08-29	2019		0	2	7
7	PUBMED	J	Ch√©ry C, Ruf L.	Reliability of the Load-Velocity Relationship and Validity of the PUSH to Measure Velocity in the Deadlift.	J Strength Cond Res		2019-08-29	2019		1
4	WOS	J	Aroganam, Gobinath; Manivannan, Nadarajah; Harrison, David	Review on Wearable Technology Sensors Used in Consumer Sport Applications	SENSORS		MAY 1 2019	2019		0	1	6
8	WOS	J	Aroganam, Gobinath; Manivannan, Nadarajah; Harrison, David	Review on Wearable Technology Sensors Used in Consumer Sport Applications	SENSORS		MAY 1 2019	2019		1
1	WOS	J	Tissera, Kevin M.; Naughton, Geraldine A.; Gabbett, Tim J.; Krause, Lyndon M.; Moresi, Mark P.; Benson, Amanda C.	Sex Differences in Physical Fitness Characteristics and Match-Play Demands in Adolescent Netball: Should Male and Female Adolescents Co-compete in Netball?	JOURNAL OF STRENGTH AND CONDITIONING RESEARCH		2019-03-01	2019		0	1	1	3
1	WOS	J	Costa, Julio A.; Brito, Joao; Nakamura, Fabio Y.; Figueiredo, Pedro; Oliveira, Eduardo; Rebelo, Antonio	Sleep patterns and nocturnal cardiac autonomic activity in female athletes are affected by the timing of exercise and match location	CHRONOBIOLOGY INTERNATIONAL		2019	2019		0	1	1	3
2	PUBMED	J	Leduc C, Jones B, Robineau J, Piscione J, Lacome M.	Sleep Quality and Quantity of International Rugby Sevens Players During Pre-season.	J Strength Cond Res		2019-02-23	2019
1	WOS	J	Gomez-Carmona, Carlos D.; Bastida-Castillo, Alejandro; Garcia-Rubio, Javier; Ibanez, Sergio J.; Pino-Ortega, Jose	Static and dynamic reliability of WIMU PRO (TM) accelerometers according to anatomical placement	PROCEEDINGS OF THE INSTITUTION OF MECHANICAL ENGINEERS PART P-JOURNAL OF SPORTS ENGINEERING AND TECHNOLOGY		2019-06-01	2019		0	1	1	5
2	WOS	J	Gomez-Carmona, Carlos D.; Bastida-Castillo, Alejandro; Garcia-Rubio, Javier; Ibanez, Sergio J.; Pino-Ortega, Jose	Static and dynamic reliability of WIMU PRO (TM) accelerometers according to anatomical placement	PROCEEDINGS OF THE INSTITUTION OF MECHANICAL ENGINEERS PART P-JOURNAL OF SPORTS ENGINEERING AND TECHNOLOGY		2019-06-01	2019		1
7	WOS	J	Gomez-Carmona, Carlos D.; Bastida-Castillo, Alejandro; Garcia-Rubio, Javier; Ibanez, Sergio J.; Pino-Ortega, Jose	Static and dynamic reliability of WIMU PRO (TM) accelerometers according to anatomical placement	PROCEEDINGS OF THE INSTITUTION OF MECHANICAL ENGINEERS PART P-JOURNAL OF SPORTS ENGINEERING AND TECHNOLOGY		2019-06-01	2019		1
1	SCOPUS	J	Gómez-Carmona C.D., Bastida-Castillo A., García-Rubio J., Ibáñez S.J., Pino-Ortega J.	Static and dynamic reliability of WIMU PRO™ accelerometers according to anatomical placement	Proceedings of the Institution of Mechanical Engineers, Part P: Journal of Sports Engineering and Technology			2019		1
2	SCOPUS	J	Gómez-Carmona C.D., Bastida-Castillo A., García-Rubio J., Ibáñez S.J., Pino-Ortega J.	Static and dynamic reliability of WIMU PRO™ accelerometers according to anatomical placement	Proceedings of the Institution of Mechanical Engineers, Part P: Journal of Sports Engineering and Technology			2019		1
7	SCOPUS	J	Gómez-Carmona C.D., Bastida-Castillo A., García-Rubio J., Ibáñez S.J., Pino-Ortega J.	Static and dynamic reliability of WIMU PRO™ accelerometers according to anatomical placement	Proceedings of the Institution of Mechanical Engineers, Part P: Journal of Sports Engineering and Technology			2019		1
7	WOS	J	Gomez-Carmona, C. D.; Gamonales, J. M.; Feu, S.; Ibanez, S. J.	Study of internal and external load by different instruments. a case study in grassroots	SPORTIS-SCIENTIFIC TECHNICAL JOURNAL OF SCHOOL SPORT PHYSICAL EDUCATION AND PSYCHOMOTRICITY	Sportis	2019-09-01	2019	2019	0	1	1	1	3	11	T	J	M	SC	RT	WIMU PRO																1				100	3D	4			YES
4	PUBMED	J	J√∏rgensen MB, Gupta N, Korsh√∏j M, Lagersted-Olsen J, Villumsen M, Mortensen OS, Skotte J, S√∏gaard K, Madeleine P, Samani A, √òrberg A, Rasmussen CL, Holtermann A.	The DPhacto cohort: An overview of technically measured physical activity at work and leisure in blue-collar sectors for practitioners and researchers.	Appl Ergon		2019-03-06	2019		0	1	1	4
1	PUBMED	J	Sandrey MA, Chang YJ, McCrory JL.	The Effect of Fatigue on Leg Muscle Activation and Tibial Acceleration During a Jumping Task.	J Sport Rehabil		2019-12-07	2019		0	2	1	6
3	WOS	J	Fox, Jordan L; Stanton, Robert; Sargent, Charli; O'Grady, Cody J; Scanlan, Aaron T	The Impact of Contextual Factors on Game Demands in Starting, Semiprofessional, Male Basketball Players.	Int J Sports Physiol Perform	Int J Sports Physiol Perform	2019-Oct-10	2019	2019	0	2	1	1	1	1	C	P	M	SC	CATAPULT	OPTIMEYE S5	1																			100	3D	NO	YES	NO
3	PUBMED	J	Fox JL, Stanton R, Sargent C, O'Grady CJ, Scanlan AT.	The Impact of Contextual Factors on Game Demands in Starting, Semiprofessional, Male Basketball Players.	Int J Sports Physiol Perform		2019-10-13	2019		1
5	SCOPUS	J	Johnston R.D., Murray N.B., Austin D.J.	The influence of pre-season training loads on in-season match activities in professional Australian football players	Science and Medicine in Football	Sci Med Foot		2019	2019	0	1	1	1	2	8	C & T	P	M	SC	CATAPULT	OPTIMEYE S5	1																			100	3D	NO	YES	NO
6	SCOPUS	J	Johnston R.D., Murray N.B., Austin D.J.	The influence of pre-season training loads on in-season match activities in professional Australian football players	Science and Medicine in Football			2019		1
1	WOS	J	Jones, Ross Nicholas; Greig, Matt; Mawene, Youl; Barrow, James; Page, Richard Michael	The influence of short-term fixture congestion on position specific match running performance and external loading patterns in English professional soccer	JOURNAL OF SPORTS SCIENCES	J Sports Sci	JUN 18 2019	2019	2019	0	1	1	1	3	11	C	P	M	SC	CATAPULT	OPTIMEYE S4	1	1	1																	100	3D	NO	YES	NO
2	WOS	J	Jones, Ross Nicholas; Greig, Matt; Mawene, Youl; Barrow, James; Page, Richard Michael	The influence of short-term fixture congestion on position specific match running performance and external loading patterns in English professional soccer	JOURNAL OF SPORTS SCIENCES		JUN 18 2019	2019		1
1	PUBMED	J	Jones RN, Greig M, Maw√©n√© Y, Barrow J, Page RM.	The influence of short-term fixture congestion on position specific match running performance and external loading patterns in English professional soccer.	J Sports Sci		2018-12-20	2019		1
2	PUBMED	J	Jones RN, Greig M, Maw√©n√© Y, Barrow J, Page RM.	The influence of short-term fixture congestion on position specific match running performance and external loading patterns in English professional soccer.	J Sports Sci		2018-12-20	2019		1
3	PUBMED	J	Skarpsno ES, Mork PJ, Nilsen TIL, J√∏rgensen MB, Holtermann A.	The joint association of musculoskeletal pain and domains of physical activity with sleep problems: cross-sectional data from the DPhacto study, Denmark.	Int Arch Occup Environ Health		2018-11-21	2019		0	1	7
4	PUBMED	J	Skarpsno ES, Mork PJ, Nilsen TIL, J√∏rgensen MB, Holtermann A.	The joint association of musculoskeletal pain and domains of physical activity with sleep problems: cross-sectional data from the DPhacto study, Denmark.	Int Arch Occup Environ Health		2018-11-21	2019		1
1	WOS	J	Lake, Jason; Augustus, Simon; Austin, Kieran; Comfort, Paul; McMahon, John; Mundy, Peter; Haff, G. Gregory	The reliability and validity of the bar-mounted PUSH Band(TM) 2.0 during bench press with moderate and heavy loads	JOURNAL OF SPORTS SCIENCES		DEC 2 2019	2019		0	2	7
1	PUBMED	J	Lake J, Augustus S, Austin K, Comfort P, McMahon J, Mundy P, Haff GG.	The reliability and validity of the bar-mounted PUSH Band(TM) 2.0 during bench press with moderate and heavy loads.	J Sports Sci		2019-08-17	2019		1
1	WOS	J	Norris, Jonathan P.; Highton, Jamie; Twist, Craig	The Reproducibility and External Validity of a Modified Rugby League Movement-Simulation Protocol for Interchange Players	INTERNATIONAL JOURNAL OF SPORTS PHYSIOLOGY AND PERFORMANCE		2019-04-01	2019		0	1	1	8
5	WOS	J	Norris, Jonathan P.; Highton, Jamie; Twist, Craig	The Reproducibility and External Validity of a Modified Rugby League Movement-Simulation Protocol for Interchange Players	INTERNATIONAL JOURNAL OF SPORTS PHYSIOLOGY AND PERFORMANCE		2019-04-01	2019		1
1	SCOPUS	J	Norris J.P., Highton J., Twist C.	The reproducibility and external validity of a modified rugby league movement-simulation protocol for interchange players	International Journal of Sports Physiology and Performance			2019		1
5	SCOPUS	J	Norris J.P., Highton J., Twist C.	The reproducibility and external validity of a modified rugby league movement-simulation protocol for interchange players	International Journal of Sports Physiology and Performance			2019		1
1	PUBMED	J	Norris JP, Highton J, Twist C.	The Reproducibility and External Validity of a Modified Rugby League Movement-Simulation Protocol for Interchange Players.	Int J Sports Physiol Perform		2018-09-12	2019		1
5	PUBMED	J	Norris JP, Highton J, Twist C.	The Reproducibility and External Validity of a Modified Rugby League Movement-Simulation Protocol for Interchange Players.	Int J Sports Physiol Perform		2018-09-12	2019		1
2	PUBMED	J	Strauss A, Sparks M, Pienaar C.	The Use of GPS Analysis to Quantify the Internal and External Match Demands of Semi-Elite Level Female Soccer Players during a Tournament.	J Sports Sci Med	J Sports Sci Med	2019-02-23	2019	2019	0	1	1	1	3	11	C	E	F	SC	CATAPULT	MINIMAX S4	1																			100	NO	NO			NO
1	WOS	J	Johnston, Rich D.; Devlin, Paul; Wade, Jarrod A.; Duthie, Grant M.	There Is Little Difference in the Peak Movement Demands of Professional and Semi-Professional Rugby League Competition	FRONTIERS IN PHYSIOLOGY	Front Physiol	OCT 14 2019	2019	2019	0	2	1	1	2	5	C	P	M	SC	STAT	APEX														1						100	3D	NO			NO
5	WOS	J	Johnston, Rich D.; Devlin, Paul; Wade, Jarrod A.; Duthie, Grant M.	There Is Little Difference in the Peak Movement Demands of Professional and Semi-Professional Rugby League Competition	FRONTIERS IN PHYSIOLOGY		OCT 14 2019	2019		1
1	SCOPUS	J	Johnston R.D., Devlin P., Wade J.A., Duthie G.M.	There is little difference in the peak movement demands of professional and semi-professional rugby league competition	Frontiers in Physiology			2019		1
5	SCOPUS	J	Johnston R.D., Devlin P., Wade J.A., Duthie G.M.	There is little difference in the peak movement demands of professional and semi-professional rugby league competition	Frontiers in Physiology			2019		1
1	PUBMED	J	Johnston RD, Devlin P, Wade JA, Duthie GM.	There Is Little Difference in the Peak Movement Demands of Professional and Semi-Professional Rugby League Competition.	Front Physiol		2019-11-05	2019		1
5	PUBMED	J	Johnston RD, Devlin P, Wade JA, Duthie GM.	There Is Little Difference in the Peak Movement Demands of Professional and Semi-Professional Rugby League Competition.	Front Physiol		2019-11-05	2019		1
3	PUBMED	J	Johansson MS, Korsh√∏j M, Schnohr P, Marott JL, Prescott EIB, S√∏gaard K, Holtermann A.	Time spent cycling, walking, running, standing and sedentary: a cross-sectional analysis of accelerometer-data from 1670 adults in the Copenhagen City Heart Study : Physical behaviours among 1670 Copenhageners.	BMC Public Health		2019-10-28	2019		0	2	7
4	PUBMED	J	Johansson MS, Korsh√∏j M, Schnohr P, Marott JL, Prescott EIB, S√∏gaard K, Holtermann A.	Time spent cycling, walking, running, standing and sedentary: a cross-sectional analysis of accelerometer-data from 1670 adults in the Copenhagen City Heart Study : Physical behaviours among 1670 Copenhageners.	BMC Public Health		2019-10-28	2019		1
5	PUBMED	J	Jessiman SW, Harvey B, Corrigan SL, Gastin PB.	Training and Competition Activity Profiles of Australian Football Field Umpires.	J Strength Cond Res		2019-02-23	2019		0	1	1	3
7	WOS	J	Reina Roman, Maria; Garcia-Rubio, Javier; Feu, Sebastian; Jose Ibanez, Sergio	Training and Competition Load Monitoring and Analysis of Women's Amateur Basketball by Playing Position: Approach Study	FRONTIERS IN PSYCHOLOGY	Front Psychol	JAN 9 2019	2019	2019	0	1	1	1	1	1	C & T	A	F	SC	RT	WIMU PRO																1				NO	NO	NO			YES
7	SCOPUS	J	Román M.R., García-Rubio J., Feu S., Ibáñez S.J.	Training and competition load monitoring and analysis of women's amateur basketball by playing position: Approach study	Frontiers in Psychology			2019		1
1	WOS	J	Clemente, Filipe Manuel; Rabbani, Alireza; Conte, Daniele; Castillo, Daniel; Afonso, Jose; Clark, Cain Craig Truman; Nikolaidis, Pantelis Theodoros; Rosemann, Thomas; Knechtle, Beat	Training/Match External Load Ratios in Professional Soccer Players: A Full-Season Study	INTERNATIONAL JOURNAL OF ENVIRONMENTAL RESEARCH AND PUBLIC HEALTH	Int J Environ Res Public Health	SEP 1 2019	2019	2019	0	2	1	1	3	11	C & T	P	M	SC	NOOR	JOHAN	1																			100	3D	NO			NO
1	SCOPUS	J	Clemente F.M., Rabbani A., Conte D., Castillo D., Afonso J., Clark C.C.T., Nikolaidis P.T., Rosemann T., Knechtle B.	Training/match external load ratios in professional soccer players: A full-season study	International Journal of Environmental Research and Public Health			2019		1
1	PUBMED	J	Clemente FM, Rabbani A, Conte D, Castillo D, Afonso J, Truman Clark CC, Nikolaidis PT, Rosemann T, Knechtle B.	Training/Match External Load Ratios in Professional Soccer Players: A Full-Season Study.	Int J Environ Res Public Health		2019-08-25	2019		1
1	WOS	J	Zhang, Janet Hanwen; Chan, Zoe Yau-shan; Au, Ivan Pui-hung; An, Winko Wenkang; Shull, Peter Bradley; Cheung, Roy Tsz-hei	Transfer Learning Effects of Biofeedback Running Retraining in Untrained Conditions	MEDICINE AND SCIENCE IN SPORTS AND EXERCISE		2019-09-01	2019		0	2	7
2	WOS	J	Zhang, Janet Hanwen; Chan, Zoe Yau-shan; Au, Ivan Pui-hung; An, Winko Wenkang; Shull, Peter Bradley; Cheung, Roy Tsz-hei	Transfer Learning Effects of Biofeedback Running Retraining in Untrained Conditions	MEDICINE AND SCIENCE IN SPORTS AND EXERCISE		2019-09-01	2019		1
1	SCOPUS	J	Raggi F., Roberti di Sarsina T., Signorelli C., Marcheggiani Muccioli G.M., Macchiarola L., Cucurnia I., Romagnoli M., Grassi A., Zaffagnini S.	Triaxial accelerometer can quantify the Lachman test similarly to standard arthrometers	Knee Surgery, Sports Traumatology, Arthroscopy			2019		0	1	7
2	SCOPUS	J	Raggi F., Roberti di Sarsina T., Signorelli C., Marcheggiani Muccioli G.M., Macchiarola L., Cucurnia I., Romagnoli M., Grassi A., Zaffagnini S.	Triaxial accelerometer can quantify the Lachman test similarly to standard arthrometers	Knee Surgery, Sports Traumatology, Arthroscopy			2019		1
1	PUBMED	J	Raggi F, Roberti di Sarsina T, Signorelli C, Marcheggiani Muccioli GM, Macchiarola L, Cucurnia I, Romagnoli M, Grassi A, Zaffagnini S.	Triaxial accelerometer can quantify the Lachman test similarly to standard arthrometers.	Knee Surg Sports Traumatol Arthrosc		2018-11-27	2019		1
2	PUBMED	J	Raggi F, Roberti di Sarsina T, Signorelli C, Marcheggiani Muccioli GM, Macchiarola L, Cucurnia I, Romagnoli M, Grassi A, Zaffagnini S.	Triaxial accelerometer can quantify the Lachman test similarly to standard arthrometers.	Knee Surg Sports Traumatol Arthrosc		2018-11-27	2019		1
1	WOS	J	Arampatzis, Adamantios; Frank, Johannes; Laube, Gunnar; Mersmann, Falk	Trunk muscle strength and lumbo-pelvic kinematics in adolescent athletes: Effects of age and sex	SCANDINAVIAN JOURNAL OF MEDICINE & SCIENCE IN SPORTS		2019-11-01	2019		0	2	7
1	WOS	J	Zago, Matteo; Sforza, Chiarella; Dolci, Claudia; Tarabini, Marco; Galli, Manuela	Use of Machine Learning and Wearable Sensors to Predict Energetics and Kinematics of Cutting Maneuvers	SENSORS		JUL 12 2019	2019		0	2	1	6
1	SCOPUS	J	Zago M., Sforza C., Dolci C., Tarabini M., Galli M.	Use of machine learning and wearable sensors to predict energetics and kinematics of cutting maneuvers	Sensors (Switzerland)			2019		1
7	WOS	J	Zago, Matteo; Sforza, Chiarella; Dolci, Claudia; Tarabini, Marco; Galli, Manuela	Use of Machine Learning and Wearable Sensors to Predict Energetics and Kinematics of Cutting Maneuvers	SENSORS		JUL 12 2019	2019		1
7	SCOPUS	J	Zago M., Sforza C., Dolci C., Tarabini M., Galli M.	Use of machine learning and wearable sensors to predict energetics and kinematics of cutting maneuvers	Sensors (Switzerland)			2019		1
7	PUBMED	J	Zago M, Sforza C, Dolci C, Tarabini M, Galli M.	Use of Machine Learning and Wearable Sensors to Predict Energetics and Kinematics of Cutting Maneuvers.	Sensors (Basel)		2019-07-25	2019		1
1	WOS	J	Laza-Cagigas, Roberto; Goss-Sampson, Mark; Larumbe-Zabala, Eneko; Termkolli, Leke; Naclerio, Fernando	Validity and reliability of a novel optoelectronic device to measure movement velocity, force and power during the back squat exercise	JOURNAL OF SPORTS SCIENCES		APR 3 2019	2019		0	1	7
2	WOS	J	Laza-Cagigas, Roberto; Goss-Sampson, Mark; Larumbe-Zabala, Eneko; Termkolli, Leke; Naclerio, Fernando	Validity and reliability of a novel optoelectronic device to measure movement velocity, force and power during the back squat exercise	JOURNAL OF SPORTS SCIENCES		APR 3 2019	2019		1
7	WOS	J	Orange, Samuel T.; Metcalfe, James W.; Liefeith, Andreas; Marshall, Phil; Madden, Leigh A.; Fewster, Connor R.; Vince, Rebecca V.	VALIDITY AND RELIABILITY OF A WEARABLE INERTIAL SENSOR TO MEASURE VELOCITY AND POWER IN THE BACK SQUAT AND BENCH PRESS	JOURNAL OF STRENGTH AND CONDITIONING RESEARCH		2019-09-01	2019		0	1	7
7	PUBMED	J	Orange ST, Metcalfe JW, Liefeith A, Marshall P, Madden LA, Fewster CR, Vince RV.	Validity and Reliability of a Wearable Inertial Sensor to Measure Velocity and Power in the Back Squat and Bench Press.	J Strength Cond Res		2018-05-10	2019		1
2	WOS	J	Arede, Jorge; Figueira, Bruno; Gonzalo-Skok, Oliver; Leite, Nuno	Validity and reliability of Gyko Sport for the measurement of barbell velocity on the bench-press exercise	JOURNAL OF SPORTS MEDICINE AND PHYSICAL FITNESS		2019-10-01	2019		0	2	7
2	SCOPUS	J	Arede J., Figueira B., Gonzalo-Skok O., Leite N.	Validity and reliability of Gyko Sport for the measurement of barbell velocity on the bench-press exercise	Journal of Sports Medicine and Physical Fitness			2019		1
7	WOS	J	Arede, Jorge; Figueira, Bruno; Gonzalo-Skok, Oliver; Leite, Nuno	Validity and reliability of Gyko Sport for the measurement of barbell velocity on the bench-press exercise	JOURNAL OF SPORTS MEDICINE AND PHYSICAL FITNESS		2019-10-01	2019		1
7	SCOPUS	J	Arede J., Figueira B., Gonzalo-Skok O., Leite N.	Validity and reliability of Gyko Sport for the measurement of barbell velocity on the bench-press exercise	Journal of Sports Medicine and Physical Fitness			2019		1
1	WOS	J	Garcia-Pinillos, Felipe; Latorre-Roman, Pedro A.; Valdivieso-Ruano, Fernando; Balsalobre-Fernandez, Carlos; Parraga-Montilla, Juan A.	Validity and reliability of the WIMU (R) system to measure barbell velocity during the half-squat exercise	PROCEEDINGS OF THE INSTITUTION OF MECHANICAL ENGINEERS PART P-JOURNAL OF SPORTS ENGINEERING AND TECHNOLOGY		2019-09-01	2019		0	2	7
7	WOS	J	Garcia-Pinillos, Felipe; Latorre-Roman, Pedro A.; Valdivieso-Ruano, Fernando; Balsalobre-Fernandez, Carlos; Parraga-Montilla, Juan A.	Validity and reliability of the WIMU (R) system to measure barbell velocity during the half-squat exercise	PROCEEDINGS OF THE INSTITUTION OF MECHANICAL ENGINEERS PART P-JOURNAL OF SPORTS ENGINEERING AND TECHNOLOGY		2019-09-01	2019		1
1	WOS	J	Fox, Jordan L.; O'Grady, Cody J.; Scanlan, Aaron T.; Sargent, Charli; Stanton, Robert	Validity of the Polar Team Pro Sensor for measuring speed and distance indoors	JOURNAL OF SCIENCE AND MEDICINE IN SPORT		2019-11-01	2019		0	2	1	5
2	WOS	J	Fox, Jordan L.; O'Grady, Cody J.; Scanlan, Aaron T.; Sargent, Charli; Stanton, Robert	Validity of the Polar Team Pro Sensor for measuring speed and distance indoors	JOURNAL OF SCIENCE AND MEDICINE IN SPORT		2019-11-01	2019		1
1	SCOPUS	J	Fox J.L., O'Grady C.J., Scanlan A.T., Sargent C., Stanton R.	Validity of the Polar Team Pro Sensor for measuring speed and distance indoors	Journal of Science and Medicine in Sport			2019		1
2	SCOPUS	J	Fox J.L., O'Grady C.J., Scanlan A.T., Sargent C., Stanton R.	Validity of the Polar Team Pro Sensor for measuring speed and distance indoors	Journal of Science and Medicine in Sport			2019		1
1	PUBMED	J	Fox JL, O'Grady CJ, Scanlan AT, Sargent C, Stanton R.	Validity of the Polar Team Pro Sensor for measuring speed and distance indoors.	J Sci Med Sport		2019-07-06	2019		1
2	PUBMED	J	Fox JL, O'Grady CJ, Scanlan AT, Sargent C, Stanton R.	Validity of the Polar Team Pro Sensor for measuring speed and distance indoors.	J Sci Med Sport		2019-07-06	2019		1
1	WOS	J	Murray, Andrew; Buttfield, Alec; Simpkin, Andrew; Sproule, John; Turner, Anthony P.	Variability of within-step acceleration and daily wellness monitoring in Collegiate American Football	JOURNAL OF SCIENCE AND MEDICINE IN SPORT	J Sci Med Sport	2019-04-01	2019	2019	0	1	1	1	2	9	T	J	M	SC	CATAPULT	OPTIMEYE S5	1																			100	3D	NO			NO
2	WOS	J	Murray, Andrew; Buttfield, Alec; Simpkin, Andrew; Sproule, John; Turner, Anthony P.	Variability of within-step acceleration and daily wellness monitoring in Collegiate American Football	JOURNAL OF SCIENCE AND MEDICINE IN SPORT		2019-04-01	2019		1
1	SCOPUS	J	Murray A., Buttfield A., Simpkin A., Sproule J., Turner A.P.	Variability of within-step acceleration and daily wellness monitoring in Collegiate American Football	Journal of Science and Medicine in Sport			2019		1
2	SCOPUS	J	Murray A., Buttfield A., Simpkin A., Sproule J., Turner A.P.	Variability of within-step acceleration and daily wellness monitoring in Collegiate American Football	Journal of Science and Medicine in Sport			2019		1
1	PUBMED	J	Murray A, Buttfield A, Simpkin A, Sproule J, Turner AP.	Variability of within-step acceleration and daily wellness monitoring in Collegiate American Football.	J Sci Med Sport		2018-11-18	2019		1
2	PUBMED	J	Murray A, Buttfield A, Simpkin A, Sproule J, Turner AP.	Variability of within-step acceleration and daily wellness monitoring in Collegiate American Football.	J Sci Med Sport		2018-11-18	2019		1
1	WOS	J	Greco-Otto, Persephone; Baggaley, Michael; Edwards, W. B.; Leguillette, Renaud	Water treadmill exercise reduces equine limb segmental accelerations and increases shock attenuation	BMC VETERINARY RESEARCH		SEP 13 2019	2019		0	2	1	2
2	WOS	J	Greco-Otto, Persephone; Baggaley, Michael; Edwards, W. B.; Leguillette, Renaud	Water treadmill exercise reduces equine limb segmental accelerations and increases shock attenuation	BMC VETERINARY RESEARCH		SEP 13 2019	2019		1
1	WOS	J	Verheul, Jasper; Gregson, Warren; Lisboa, Paulo; Vanrenterghem, Jos; Robinson, Mark A.	Whole-body biomechanical load in running-based sports: The validity of estimating ground reaction forces from segmental accelerations	JOURNAL OF SCIENCE AND MEDICINE IN SPORT		2019-06-01	2019		0	1	1	5
1	SCOPUS	J	Grünbichler J., Federolf P., Gatterer H.	Workload efficiency as a new tool to describe external and internal competitive match load of a professional soccer team: A descriptive study on the relationship between pre-game training loads and relative match load	European Journal of Sport Science			2019		0	2	1	3
3	SCOPUS	J	Grünbichler J., Federolf P., Gatterer H.	Workload efficiency as a new tool to describe external and internal competitive match load of a professional soccer team: A descriptive study on the relationship between pre-game training loads and relative match load	European Journal of Sport Science			2019		1
1	PUBMED	J	Gr√ºnbichler J, Federolf P, Gatterer H.	Workload efficiency as a new tool to describe external and internal competitive match load of a professional soccer team: A descriptive study on the relationship between pre-game training loads and relative match load.	Eur J Sport Sci		2019-11-26	2019		1
3	PUBMED	J	Gr√ºnbichler J, Federolf P, Gatterer H.	Workload efficiency as a new tool to describe external and internal competitive match load of a professional soccer team: A descriptive study on the relationship between pre-game training loads and relative match load.	Eur J Sport Sci		2019-11-26	2019		1
7	PUBMED	J	Stetter BJ, Krafft FC, Ringhof S, Stein T, Sell S.	A Machine Learning and Wearable Sensor Based Approach to Estimate External Knee Flexion and Adduction Moments During Various Locomotion Tasks.	Front Bioeng Biotechnol		2020-02-11	2020		0	2	7
1	SCOPUS	J	Pogson M., Verheul J., Robinson M.A., Vanrenterghem J., Lisboa P.	A neural network method to predict task- and step-specific ground reaction force magnitudes from trunk accelerations during running activities	Medical Engineering and Physics			2020		0	2	1	6
2	SCOPUS	J	Pogson M., Verheul J., Robinson M.A., Vanrenterghem J., Lisboa P.	A neural network method to predict task- and step-specific ground reaction force magnitudes from trunk accelerations during running activities	Medical Engineering and Physics			2020		1
1	WOS	J	Pogson, Mark; Verheul, Jasper; Robinson, Mark A; Vanrenterghem, Jos; Lisboa, Paulo	A neural network method to predict task- and step-specific ground reaction force magnitudes from trunk accelerations during running activities.	Medical engineering & physics		2020-04	2020		1
2	WOS	J	Pogson, Mark; Verheul, Jasper; Robinson, Mark A; Vanrenterghem, Jos; Lisboa, Paulo	A neural network method to predict task- and step-specific ground reaction force magnitudes from trunk accelerations during running activities.	Medical engineering & physics		2020-04	2020		1
1	PUBMED	J	Pogson M, Verheul J, Robinson MA, Vanrenterghem J, Lisboa P.	A neural network method to predict task- and step-specific ground reaction force magnitudes from trunk accelerations during running activities.	Med Eng Phys		2020-03-03	2020		1
2	PUBMED	J	Pogson M, Verheul J, Robinson MA, Vanrenterghem J, Lisboa P.	A neural network method to predict task- and step-specific ground reaction force magnitudes from trunk accelerations during running activities.	Med Eng Phys		2020-03-03	2020		1
1	WOS	J	Fox, Jordan Louise; Scanlan, Aaron; Sargent, Charli; Stanton, Robert	A survey of player monitoring approaches and microsensor use in basketball	JOURNAL OF HUMAN SPORT AND EXERCISE		2020	2020		0	2	7
3	WOS	J	Barker, Leland; Burnstein, Bryan; Mercer, John	Acceleration profile of an acrobatic act during training and shows using wearable technology	SPORTS BIOMECHANICS		MAR 3 2020	2020		0	2	1	4
4	WOS	J	Barker, Leland; Burnstein, Bryan; Mercer, John	Acceleration profile of an acrobatic act during training and shows using wearable technology	SPORTS BIOMECHANICS		MAR 3 2020	2020		1
3	SCOPUS	J	Barker L., Burnstein B., Mercer J.	Acceleration profile of an acrobatic act during training and shows using wearable technology	Sports Biomechanics			2020		1
4	SCOPUS	J	Barker L., Burnstein B., Mercer J.	Acceleration profile of an acrobatic act during training and shows using wearable technology	Sports Biomechanics			2020		1
8	WOS	J	Barker, Leland; Burnstein, Bryan; Mercer, John	Acceleration profile of an acrobatic act during training and shows using wearable technology	SPORTS BIOMECHANICS		MAR 3 2020	2020		1
8	SCOPUS	J	Barker L., Burnstein B., Mercer J.	Acceleration profile of an acrobatic act during training and shows using wearable technology	Sports Biomechanics			2020		1
1	SCOPUS	B	Kazakov I.D., Shcherbakova N.L., Brebels A., Shcherbakov M.V.	Accelerometer Data Based Cyber-Physical System for Training Intensity Estimation	Studies in Systems, Decision and Control			2020		0	2	3
1	SCOPUS	J	Garcia-Byrne F., Wycherley T.P., Bishop C., Schwerdt S., Porter J., Buckley J.D.	Accelerometer detected lateral sway during a submaximal running test correlates with endurance exercise performance in elite Australian male cricket players	Journal of Science and Medicine in Sport			2020		0	2	1	7
2	SCOPUS	J	Garcia-Byrne F., Wycherley T.P., Bishop C., Schwerdt S., Porter J., Buckley J.D.	Accelerometer detected lateral sway during a submaximal running test correlates with endurance exercise performance in elite Australian male cricket players	Journal of Science and Medicine in Sport			2020		1
1	PUBMED	J	Garcia-Byrne F, Wycherley TP, Bishop C, Schwerdt S, Porter J, Buckley JD.	Accelerometer detected lateral sway during a submaximal running test correlates with endurance exercise performance in elite Australian male cricket players.	J Sci Med Sport		2019-12-22	2020		1
2	PUBMED	J	Garcia-Byrne F, Wycherley TP, Bishop C, Schwerdt S, Porter J, Buckley JD.	Accelerometer detected lateral sway during a submaximal running test correlates with endurance exercise performance in elite Australian male cricket players.	J Sci Med Sport		2019-12-22	2020		1
3	PUBMED	J	Stevens ML, Crowley P, Rasmussen CL, Hallman DM, Mortensen OS, Nyg√•rd CH, Holtermann A.	Accelerometer-Measured Physical Activity at Work and Need for Recovery: A Compositional Analysis of Cross-sectional Data.	Ann Work Expo Health		2019-12-28	2020		0	2	1	4
1	WOS	J	Reche-Soto, P.; Cardona, D.; Diaz, A.; Gomez-Carmona, C.; Pino-Ortega, J.	ACELT AND PLAYER LOAD: TWO VARIABLES TO QUANTIFY NEUROMUSCULAR LOAD	REVISTA INTERNACIONAL DE MEDICINA Y CIENCIAS DE LA ACTIVIDAD FISICA Y DEL DEPORTE		2020-03-01	2020		0	2	1	8
2	WOS	J	Reche-Soto, P.; Cardona, D.; Diaz, A.; Gomez-Carmona, C.; Pino-Ortega, J.	ACELT AND PLAYER LOAD: TWO VARIABLES TO QUANTIFY NEUROMUSCULAR LOAD	REVISTA INTERNACIONAL DE MEDICINA Y CIENCIAS DE LA ACTIVIDAD FISICA Y DEL DEPORTE		2020-03-01	2020		1
7	WOS	J	Reche-Soto, P.; Cardona, D.; Diaz, A.; Gomez-Carmona, C.; Pino-Ortega, J.	ACELT AND PLAYER LOAD: TWO VARIABLES TO QUANTIFY NEUROMUSCULAR LOAD	REVISTA INTERNACIONAL DE MEDICINA Y CIENCIAS DE LA ACTIVIDAD FISICA Y DEL DEPORTE		2020-03-01	2020		1
5	WOS	J	Scantlebury, Sean; Till, Kevin; Beggs, Clive; Dalton-Barron, Nicholas; Weaving, Dan; Sawczuk, Tom; Jones, Ben	Achieving a desired training intensity through the prescription of external training load variables in youth sport: More pieces to the puzzle required	JOURNAL OF SPORTS SCIENCES	J Sports Sci		2020		0	1	7
5	SCOPUS	J	Scantlebury S., Till K., Beggs C., Dalton-Barron N., Weaving D., Sawczuk T., Jones B.	Achieving a desired training intensity through the prescription of external training load variables in youth sport: More pieces to the puzzle required	Journal of Sports Sciences			2020		1
5	PUBMED	J	Scantlebury S, Till K, Beggs C, Dalton-Barron N, Weaving D, Sawczuk T, Jones B.	Achieving a desired training intensity through the prescription of external training load variables in youth sport: More pieces to the puzzle required.	J Sports Sci		2020-04-02	2020		1
1	PUBMED	J	Bradshaw EJ, Grech K, Joseph CWJ, Calton M, Hume PA.	Agreement between force and deceleration measures during backward somersault landings.	Sports Biomech		2020-04-21	2020		0	2	1	6
2	WOS	J	Balloch, Aaron S.; Meghji, Mahir; Newton, Robert U.; Hart, Nicolas H.; Weber, Jason A.; Ahmad, Iftekhar; Habibi, Daryoush	ASSESSMENT OF A NOVEL ALGORITHM TO DETERMINE CHANGE-OF-DIRECTION ANGLES WHILE RUNNING USING INERTIAL SENSORS	JOURNAL OF STRENGTH AND CONDITIONING RESEARCH		2020-01-01	2020		0	2	1	5
5	WOS	J	Balloch, Aaron S.; Meghji, Mahir; Newton, Robert U.; Hart, Nicolas H.; Weber, Jason A.; Ahmad, Iftekhar; Habibi, Daryoush	ASSESSMENT OF A NOVEL ALGORITHM TO DETERMINE CHANGE-OF-DIRECTION ANGLES WHILE RUNNING USING INERTIAL SENSORS	JOURNAL OF STRENGTH AND CONDITIONING RESEARCH		2020-01-01	2020		1
2	SCOPUS	J	Balloch A.S., Meghji M., Newton R.U., Hart N.H., Weber J.A., Ahmad I., Habibi D.	Assessment of a Novel Algorithm to Determine Change-of-Direction Angles While Running Using Inertial Sensors	Journal of strength and conditioning research			2020		1
5	SCOPUS	J	Balloch A.S., Meghji M., Newton R.U., Hart N.H., Weber J.A., Ahmad I., Habibi D.	Assessment of a Novel Algorithm to Determine Change-of-Direction Angles While Running Using Inertial Sensors	Journal of strength and conditioning research			2020		1
7	WOS	J	Balloch, Aaron S.; Meghji, Mahir; Newton, Robert U.; Hart, Nicolas H.; Weber, Jason A.; Ahmad, Iftekhar; Habibi, Daryoush	ASSESSMENT OF A NOVEL ALGORITHM TO DETERMINE CHANGE-OF-DIRECTION ANGLES WHILE RUNNING USING INERTIAL SENSORS	JOURNAL OF STRENGTH AND CONDITIONING RESEARCH		2020-01-01	2020		1
7	SCOPUS	J	Balloch A.S., Meghji M., Newton R.U., Hart N.H., Weber J.A., Ahmad I., Habibi D.	Assessment of a Novel Algorithm to Determine Change-of-Direction Angles While Running Using Inertial Sensors	Journal of strength and conditioning research			2020		1
2	PUBMED	J	Balloch AS, Meghji M, Newton RU, Hart NH, Weber JA, Ahmad I, Habibi D.	Assessment of a Novel Algorithm to Determine Change-of-Direction Angles While Running Using Inertial Sensors.	J Strength Cond Res		2019-02-02	2020		1
5	PUBMED	J	Balloch AS, Meghji M, Newton RU, Hart NH, Weber JA, Ahmad I, Habibi D.	Assessment of a Novel Algorithm to Determine Change-of-Direction Angles While Running Using Inertial Sensors.	J Strength Cond Res		2019-02-02	2020		1
7	PUBMED	J	Balloch AS, Meghji M, Newton RU, Hart NH, Weber JA, Ahmad I, Habibi D.	Assessment of a Novel Algorithm to Determine Change-of-Direction Angles While Running Using Inertial Sensors.	J Strength Cond Res		2019-02-02	2020		1
4	PUBMED	J	De Carvalho DE, de Luca K, Funabashi M, Breen A, Wong AYL, Johansson MS, Ferreira ML, Swab M, Neil Kawchuk G, Adams J, Hartvigsen J.	Association of Exposures to Seated Postures With Immediate Increases in Back Pain: A Systematic Review of Studies With Objectively Measured Sitting Time.	J Manipulative Physiol Ther		2020-02-23	2020		0	1	6
1	WOS	J	Heishman, Aaron; Peak, Keldon; Miller, Ryan; Brown, Brady; Daub, Bryce; Freitas, Eduardo; Bemben, Michael	Associations Between Two Athlete Monitoring Systems Used to Quantify External Training Loads in Basketball Players	SPORTS	Sports	2020-03-01	2020	2020	0	2	1	1	1	1	T	U	M	SC	CATAPULT	OPTIMEYE S6	1	1	1	1		1														100	3D	NO			YES
7	WOS	J	Heishman, Aaron; Peak, Keldon; Miller, Ryan; Brown, Brady; Daub, Bryce; Freitas, Eduardo; Bemben, Michael	Associations Between Two Athlete Monitoring Systems Used to Quantify External Training Loads in Basketball Players	SPORTS		2020-03-01	2020		1
1	PUBMED	J	Heishman A, Peak K, Miller R, Brown B, Daub B, Freitas E, Bemben M.	Associations Between Two Athlete Monitoring Systems Used to Quantify External Training Loads in Basketball Players.	Sports (Basel)		2020-03-15	2020		1
7	PUBMED	J	Heishman A, Peak K, Miller R, Brown B, Daub B, Freitas E, Bemben M.	Associations Between Two Athlete Monitoring Systems Used to Quantify External Training Loads in Basketball Players.	Sports (Basel)		2020-03-15	2020		1
8	WOS	J	Jowitt, Hannah K.; Durussel, Jerome; Brandon, Raphael; King, Mark	Auto detecting deliveries in elite cricket fast bowlers using microsensors and machine learning	JOURNAL OF SPORTS SCIENCES		APR 2 2020	2020		0	2	1	7
1	WOS	J	Portes, Ruben; Jimenez, Sergio L.; Navarro, Rafael M.; Scanlan, Aaron T.; Gomez, Miguel-Angel	Comparing the External Loads Encountered during Competition between Elite, Junior Male and Female Basketball Players	INTERNATIONAL JOURNAL OF ENVIRONMENTAL RESEARCH AND PUBLIC HEALTH	Int J Environ Res Public Health	2020-02-01	2020	2020	0	2	1	1	1	1	C	J	M	SC	RT	WIMU PRO																1				100	3D	NO			NO
1	SCOPUS	J	Portes R., Jiménez S.L., Navarro R.M., Scanlan A.T., Gómez M.-Á.	Comparing the external loads encountered during competition between elite, junior male and female basketball players	International Journal of Environmental Research and Public Health			2020		1
1	PUBMED	J	Portes R, Jim√©nez SL, Navarro RM, Scanlan AT, G√≥mez M√Å.	Comparing the External Loads Encountered during Competition between Elite, Junior Male and Female Basketball Players.	Int J Environ Res Public Health		2020-02-28	2020		1
7	WOS	J	Reed, Shannon K.; Kramer, Joanne; Thombs, Lori; Pitts, Jael B.; Wilson, David A.; Keegan, Kevin G.	Comparison of results for body-mounted inertial sensor assessment with final lameness determination in 1,224 equids	JAVMA-JOURNAL OF THE AMERICAN VETERINARY MEDICAL ASSOCIATION		MAR 1 2020	2020		0	2	1	4
1	PUBMED	J	Aguilera-Castells J, Busc√† B, Arboix-Ali√≥ J, McEwan G, Calleja-Gonz√°lez J, Pe√±a J.	Correlational data concerning body centre of mass acceleration, muscle activity, and forces exerted during a suspended lunge under different stability conditions in high-standard track and field athletes.	Data Brief		2019-12-31	2020		0	2	1	6
1	WOS	J	David Gomez-Carmona, Carlos; Pino-Ortega, Jose; Jose Ibanez, Sergio	Design and validity of a field test battery for assessing multi-location external load profile in invasion team sports	E-BALONMANO COM		2020	2020		0	2	1	8
3	WOS	J	David Gomez-Carmona, Carlos; Pino-Ortega, Jose; Jose Ibanez, Sergio	Design and validity of a field test battery for assessing multi-location external load profile in invasion team sports	E-BALONMANO COM		2020	2020		1
7	WOS	J	David Gomez-Carmona, Carlos; Pino-Ortega, Jose; Jose Ibanez, Sergio	Design and validity of a field test battery for assessing multi-location external load profile in invasion team sports	E-BALONMANO COM		2020	2020		1
8	WOS	J	David Gomez-Carmona, Carlos; Pino-Ortega, Jose; Jose Ibanez, Sergio	Design and validity of a field test battery for assessing multi-location external load profile in invasion team sports	E-BALONMANO COM		2020	2020		1
1	SCOPUS	C	Hejda J., Volf P., Mejstřík J., Hýbl J., Tvrzník A., Gerych D., Michálek T., Oberman Č., Bolek E., Kutílek P.	Design of device for measuring the load of cross-country ski poles	IFMBE Proceedings			2020		0	2	2
7	SCOPUS	C	Hejda J., Volf P., Mejstřík J., Hýbl J., Tvrzník A., Gerych D., Michálek T., Oberman Č., Bolek E., Kutílek P.	Design of device for measuring the load of cross-country ski poles	IFMBE Proceedings			2020		1
1	WOS	J	Enes, Alysson; Oneda, Gustavo; Alves, Danilo L.; Palumbo, Diogo de P.; Cruz, Ramon; Moiano Junior, Jose V. M.; Novack, Luiz F.; Osiecki, Raul	Determinant Factors of the Match-Based Internal Load in Elite Soccer Players	RESEARCH QUARTERLY FOR EXERCISE AND SPORT	Res Q Exerc Sport		2020	2020	0	2	1	1	3	11	C	E	M	SC	CATAPULT	OPTIMEYE S5	1																			NO	3D	3			NO
1	SCOPUS	J	Enes A., Oneda G., Alves D.L., Palumbo D.D.P., Cruz R., Moiano Junior J.V.M., Novack L.F., Osiecki R.	Determinant Factors of the Match-Based Internal Load in Elite Soccer Players	Research Quarterly for Exercise and Sport			2020		1
1	PUBMED	J	Sasaki S, Nagano Y, Ichikawa H.	Differences in high trunk acceleration during single-leg landing after an overhead stroke between junior and adolescent badminton athletes.	Sports Biomech		2020-04-25	2020		0	1	1	6
2	WOS	J	Li, Ryan T.; Salata, Michael J.; Rambhia, Sagar; Sheehan, Joe; Voos, James E.	Does Overexertion Correlate With Increased Injury? The Relationship Between Player Workload and Soft Tissue Injury in Professional American Football Players Using Wearable Technology	SPORTS HEALTH-A MULTIDISCIPLINARY APPROACH	Sports Health	2020-01-01	2020	2020	0	2	1	1	2	9	T	E	M	SC	CATAPULT	OPTIMEYE S5	1																			100	3D	NO			YES
4	WOS	J	Li, Ryan T.; Salata, Michael J.; Rambhia, Sagar; Sheehan, Joe; Voos, James E.	Does Overexertion Correlate With Increased Injury? The Relationship Between Player Workload and Soft Tissue Injury in Professional American Football Players Using Wearable Technology	SPORTS HEALTH-A MULTIDISCIPLINARY APPROACH		2020-01-01	2020		1
2	PUBMED	J	Li RT, Salata MJ, Rambhia S, Sheehan J, Voos JE.	Does Overexertion Correlate With Increased Injury? The Relationship Between Player Workload and Soft Tissue Injury in Professional American Football Players Using Wearable Technology.	Sports Health		2019-08-31	2020		1
4	PUBMED	J	Li RT, Salata MJ, Rambhia S, Sheehan J, Voos JE.	Does Overexertion Correlate With Increased Injury? The Relationship Between Player Workload and Soft Tissue Injury in Professional American Football Players Using Wearable Technology.	Sports Health		2019-08-31	2020		1
5	SCOPUS	J	Dobbin N., Bloyce D., Hughes S.F., Twist C.	Effects of a 4 week touch rugby and self-paced interval running intervention on health markers in active young men	Sport Sciences for Health			2020		0	2	1	3
1	WOS	J	Campbell, Rhiannon A; Bradshaw, Elizabeth J; Ball, Nick; Hunter, Adam; Spratford, Wayne	Effects of digital filtering on peak acceleration and force measurements for artistic gymnastics skills.	Journal of sports sciences		2020-Apr-24	2020		0	2	1	6
1	PUBMED	J	Campbell RA, Bradshaw EJ, Ball N, Hunter A, Spratford W.	Effects of digital filtering on peak acceleration and force measurements for artistic gymnastics skills.	J Sports Sci		2020-04-25	2020		1
2	WOS	J	Komaris, Dimitrios-Sokratis; Perez-Valero, Eduardo; Jordan, Luke; Barton, John; Hennessy, Liam; O'Flynn, Brendan; Tedesco, Salvatore	Effects of segment masses and cut-off frequencies on the estimation of vertical ground reaction forces in running	JOURNAL OF BIOMECHANICS		JAN 23 2020	2020		0	2	1	6
2	SCOPUS	J	Komaris D.-S., Perez-Valero E., Jordan L., Barton J., Hennessy L., O'Flynn B., Tedesco S.	Effects of segment masses and cut-off frequencies on the estimation of vertical ground reaction forces in running	Journal of Biomechanics			2020		1
1	WOS	J	Almonroeder, Thomas Gus; Benson, Lauren; Madigan, Alexandra; Everson, Drake; Buzzard, Cameron; Cook, Madison; Henriksen, Brian	Exploring the potential utility of a wearable accelerometer for estimating impact forces in ballet dancers	JOURNAL OF SPORTS SCIENCES		JAN 17 2020	2020		0	2	1	6
2	WOS	J	Almonroeder, Thomas Gus; Benson, Lauren; Madigan, Alexandra; Everson, Drake; Buzzard, Cameron; Cook, Madison; Henriksen, Brian	Exploring the potential utility of a wearable accelerometer for estimating impact forces in ballet dancers	JOURNAL OF SPORTS SCIENCES		JAN 17 2020	2020		1
7	WOS	J	Almonroeder, Thomas Gus; Benson, Lauren; Madigan, Alexandra; Everson, Drake; Buzzard, Cameron; Cook, Madison; Henriksen, Brian	Exploring the potential utility of a wearable accelerometer for estimating impact forces in ballet dancers	JOURNAL OF SPORTS SCIENCES		JAN 17 2020	2020		1
3	SCOPUS	J	O’grady C.J., Dalbo V.J., Teramoto M., Fox J.L., Scanlan A.T.	External workload can be anticipated during 5 vs. 5 games-based drills in basketball players: An exploratory study	International Journal of Environmental Research and Public Health			2020		1
3	WOS	J	O'Grady, Cody J; Dalbo, Vincent J; Teramoto, Masaru; Fox, Jordan L; Scanlan, Aaron T	External Workload Can Be Anticipated During 5 vs. 5 Games-Based Drills in Basketball Players: An Exploratory Study.	International journal of environmental research and public health	Int J Environ Res Public Health	2020 Mar 22	2020	2020	0	2	1	1	1	1	T	P	M	SC	CATAPULT	OPTIMEYE S5	1																			100	3D	NO	YES	NO
3	PUBMED	J	O'Grady CJ, Dalbo VJ, Teramoto M, Fox JL, Scanlan AT.	External Workload Can Be Anticipated During 5 vs. 5 Games-Based Drills in Basketball Players: An Exploratory Study.	Int J Environ Res Public Health		2020-04-03	2020		1
1	WOS	J	Glassbrook, Daniel J.; Fuller, Joel T.; Alderson, Jacqueline A.; Doyle, Tim L. A.	Foot accelerations are larger than tibia accelerations during sprinting when measured with inertial measurement units	JOURNAL OF SPORTS SCIENCES		FEB 1 2020	2020		0	2	1	8
2	WOS	J	Glassbrook, Daniel J.; Fuller, Joel T.; Alderson, Jacqueline A.; Doyle, Tim L. A.	Foot accelerations are larger than tibia accelerations during sprinting when measured with inertial measurement units	JOURNAL OF SPORTS SCIENCES		FEB 1 2020	2020		1
1	SCOPUS	J	Glassbrook D.J., Fuller J.T., Alderson J.A., Doyle T.L.A.	Foot accelerations are larger than tibia accelerations during sprinting when measured with inertial measurement units	Journal of Sports Sciences			2020		1
1	PUBMED	J	Glassbrook DJ, Fuller JT, Alderson JA, Doyle TLA.	Foot accelerations are larger than tibia accelerations during sprinting when measured with inertial measurement units.	J Sports Sci		2019-11-16	2020		1
2	PUBMED	J	Glassbrook DJ, Fuller JT, Alderson JA, Doyle TLA.	Foot accelerations are larger than tibia accelerations during sprinting when measured with inertial measurement units.	J Sports Sci		2019-11-16	2020		1
7	PUBMED	J	Glassbrook DJ, Fuller JT, Alderson JA, Doyle TLA.	Foot accelerations are larger than tibia accelerations during sprinting when measured with inertial measurement units.	J Sports Sci		2019-11-16	2020		1
1	WOS	J	Fox, Jordan L.; O'Grady, Cody J.; Scanlan, Aaron T.	Game schedule congestion affects weekly workloads but not individual game demands in semi-professional basketball	BIOLOGY OF SPORT	Biol Sport	2020	2020	2020	0	2	1	1	1	1	C & T	P	M	SC	CATAPULT	OPTIMEYE S5	1																			100	3D	NO			YES
3	WOS	J	Fox, Jordan L.; O'Grady, Cody J.; Scanlan, Aaron T.	Game schedule congestion affects weekly workloads but not individual game demands in semi-professional basketball	BIOLOGY OF SPORT		2020	2020		1
3	SCOPUS	J	Fox J.L., O’Grady C.J., Scanlan A.T.	Game schedule congestion affects weekly workloads but not individual game demands in semi-professional basketball	Biology of Sport			2020		1
3	PUBMED	J	Fox JL, O'Grady CJ, Scanlan AT.	Game schedule congestion affects weekly workloads but not individual game demands in semi-professional basketball.	Biol Sport		2020-03-25	2020		1
2	PUBMED	J	Z√ºrcher SJ, Jung R, Monnerat S, Schindera C, Eser P, Meier C, Rueegg CS, von der Weid NX, Kriemler S.	High impact physical activity and bone health of lower extremities in childhood cancer survivors: A cross-sectional study of SURfit.	Int J Cancer		2020-03-14	2020		0	1	7
7	WOS	J	Rojas-Valverde, Daniel; Gomez-Carmona, Carlos D.; Fernandez-Fernandez, Jaime; Garcia-Lopez, Juan; Garcia-Tormo, Vicente; Cabello-Manrique, David; Pino-Ortega, Jose	Identification of games and sex-related activity profile in junior international badminton	INTERNATIONAL JOURNAL OF PERFORMANCE ANALYSIS IN SPORT			2020		0	1	1	6
8	WOS	J	Rojas-Valverde, Daniel; Gomez-Carmona, Carlos D.; Fernandez-Fernandez, Jaime; Garcia-Lopez, Juan; Garcia-Tormo, Vicente; Cabello-Manrique, David; Pino-Ortega, Jose	Identification of games and sex-related activity profile in junior international badminton	INTERNATIONAL JOURNAL OF PERFORMANCE ANALYSIS IN SPORT			2020		1
7	SCOPUS	J	Rojas-Valverde D., Gómez-Carmona C.D., Fernández-Fernández J., García-López J., García-Tormo V., Cabello-Manrique D., Pino-Ortega J.	Identification of games and sex-related activity profile in junior international badminton	International Journal of Performance Analysis in Sport			2020		1
8	SCOPUS	J	Rojas-Valverde D., Gómez-Carmona C.D., Fernández-Fernández J., García-López J., García-Tormo V., Cabello-Manrique D., Pino-Ortega J.	Identification of games and sex-related activity profile in junior international badminton	International Journal of Performance Analysis in Sport			2020		1
1	PUBMED	J	Oliva-Lozano JM, Rojas-Valverde D, G√≥mez-Carmona CD, Fortes V, Pino-Ortega J.	Impact Of Contextual Variables On The Representative External Load Profile Of Spanish Professional Soccer Match-Play: A Full Season Study.	Eur J Sport Sci	Eur J Sport Sci	2020-04-03	2020	2020	0	2	1	1	3	11	C	E	M	SC	RT	WIMU PRO																	1			100	3D	4			NO
1	PUBMED	J	Yamamoto H, Takemura M, Iguchi J, Tachibana M, Tsujita J, Hojo T.	In-match physical demands on elite Japanese rugby union players using a global positioning system.	BMJ Open Sport Exerc Med	BMJ Open Sport Exerc Med	2020-02-26	2020	2020	0	2	1	1	2	6	C	E	M	SC	GPS	SPI-PRO XII										1										100	3D	NO			NO
7	WOS	J	Granero-Gil, Paulino; Bastida-Castillo, Alejandro; Rojas-Valverde, Daniel; Gomez-Carmona, Carlos D.; de la Cruz Sanchez, Ernesto; Pino-Ortega, Jose	Influence of Contextual Variables in the Changes of Direction and Centripetal Force Generated during an Elite-Level Soccer Team Season	INTERNATIONAL JOURNAL OF ENVIRONMENTAL RESEARCH AND PUBLIC HEALTH		FEB 1 2020	2020		0	2	1	3
8	WOS	J	Granero-Gil, Paulino; Bastida-Castillo, Alejandro; Rojas-Valverde, Daniel; Gomez-Carmona, Carlos D.; de la Cruz Sanchez, Ernesto; Pino-Ortega, Jose	Influence of Contextual Variables in the Changes of Direction and Centripetal Force Generated during an Elite-Level Soccer Team Season	INTERNATIONAL JOURNAL OF ENVIRONMENTAL RESEARCH AND PUBLIC HEALTH		FEB 1 2020	2020		1
8	SCOPUS	J	Granero-Gil P., Bastida-Castillo A., Rojas-Valverde D., Gómez-Carmona C.D., Sánchez E.L.C., Pino-Ortega J.	Influence of contextual variables in the changes of direction and centripetal force generated during an elite-level soccer team season	International Journal of Environmental Research and Public Health			2020		1
8	PUBMED	J	Granero-Gil P, Bastida-Castillo A, Rojas-Valverde D, G√≥mez-Carmona CD, de la Cruz S√°nchez E, Pino-Ortega J.	Influence of Contextual Variables in the Changes of Direction and Centripetal Force Generated during an Elite-Level Soccer Team Season.	Int J Environ Res Public Health		2020-02-09	2020		1
7	WOS	J	Fernandez-Leo, Antonio; Gomez-Carmona, Carlos D.; Garcia-Rubio, Javier; Ibanez, Sergio J.	Influence of Contextual Variables on Physical and Technical Performance in Male Amateur Basketball: A Case Study	INTERNATIONAL JOURNAL OF ENVIRONMENTAL RESEARCH AND PUBLIC HEALTH	Int J Environ Res Public Health	2020-02-01	2020	2020	0	2	1	1	1	1	C	A	M	SC	RT	WIMU PRO										1						1				100	3D	4			YES
7	PUBMED	J	Fern√°ndez-Leo A, G√≥mez-Carmona CD, Garc√≠a-Rubio J, Ib√°√±ez SJ.	Influence of Contextual Variables on Physical and Technical Performance in Male Amateur Basketball: A Case Study.	Int J Environ Res Public Health		2020-02-20	2020		1
8	PUBMED	J	Granero-Gil P, G√≥mez-Carmona CD, Bastida-Castillo A, Rojas-Valverde D, de la Cruz E, Pino-Ortega J.	Influence of playing position and laterality in centripetal force and changes of direction in elite soccer players.	PLoS One		2020-04-24	2020		0	1	1	3
7	WOS	J	Fiorilli, Giovanni; Mariano, Intrieri; Iuliano, Enzo; Giombini, Arrigo; Ciccarelli, Antonello; Buonsenso, Andrea; Calcagno, Giuseppe; di Cagno, Alessandra	Isoinertial Eccentric-Overload Training in Young Soccer Players: Effects on Strength, Sprint, Change of Direction, Agility and Soccer Shooting Precision	JOURNAL OF SPORTS SCIENCE AND MEDICINE		2020-03-01	2020		0	2	7
1	WOS	J	Pietrosimone, Laura S.; Blackburn, J. Troy; Wikstrom, Erik A.; Berkoff, David J.; Docking, Sean, I; Cook, Jill; Padua, Darin A.	Landing Biomechanics, But Not Physical Activity, Differ in Young Male Athletes With and Without Patellar Tendinopathy	JOURNAL OF ORTHOPAEDIC & SPORTS PHYSICAL THERAPY		2020-03-01	2020		0	2	1	4
1	SCOPUS	J	Pietrosimone L.S., Blackburn J.T., Wikstrom E.A., Berkoff D.J., Docking S.I., Cook J., Padua D.A.	Landing biomechanics, but not physical activity, differ in young male athletes with and without patellar tendinopathy	Journal of Orthopaedic and Sports Physical Therapy			2020		1
1	PUBMED	J	Pietrosimone LS, Blackburn JT, Wikstrom EA, Berkoff DJ, Docking SI, Cook J, Padua DA.	Landing Biomechanics, But Not Physical Activity, Differ in Young Male Athletes With and Without Patellar Tendinopathy.	J Orthop Sports Phys Ther		2020-01-07	2020		1
2	PUBMED	J	Mason C, Greig M.	Lumbar Spine Loading During Dressage Riding.	J Sport Rehabil		2020-01-04	2020		0	2	7
1	WOS	J	Heishman, Aaron D.; Daub, Bryce D.; Miller, Ryan M.; Freitas, Eduardo D. S.; Bemben, Michael G.	Monitoring External Training Loads and Neuromuscular Performance for Division I Basketball Players over the Preseason	JOURNAL OF SPORTS SCIENCE AND MEDICINE	J Sports Sci Med	2020-03-01	2020	2020	0	2	1	1	1	1	T	U	M	SC	CATAPULT	OPTIMEYE S5	1	1	1	1		1														100	3D	NO			YES
1	WOS	J	Nagano, Yasuharu; Sasaki, Shogo; Higashihara, Ayako; Ichikawa, Hiroshi	Movements with greater trunk accelerations and their properties during badminton games.	Sports biomechanics		2020-Jun	2020		1
1	PUBMED	J	Nagano Y, Sasaki S, Higashihara A, Ichikawa H.	Movements with greater trunk accelerations and their properties during badminton games.	Sports Biomech		2018-06-19	2020		1
5	SCOPUS	J	Alonso E., Miranda N., Zhang S., Sosa C., Trapero J., Lorenzo J., Lorenzo A.	Peak match demands in young basketball players: Approach and applications	International Journal of Environmental Research and Public Health	Int J Environ Res Public Health		2020	2020	0	2	1	1	1	1	C	J	M	SC	CATAPULT	OPTIMEYE S6	1																			100	3D	NO			YES
3	WOS	J	Hartel, Julian Alexander; Herberg, Ulrike; Jung, Thomas; Winkler, Christian; Breuer, Johannes; Muller, Nicole	Physical activity and heart rate monitoring in Fontan patients - Should we recommend activities in higher intensities?	PloS one		2020	2020		0	2	7
3	SCOPUS	J	Härtel J.A., Herberg U., Jung T., Winkler C., Breuer J., Müller N.	Physical activity and heart rate monitoring in Fontan patients – Should we recommend activities in higher intensities?	PLoS ONE			2020		1
2	WOS	J	Mancha-Triguero, David; Garcia-Rubio, Javier; Antunez, Antonio; Ibanez, Sergio J.	Physical and Physiological Profiles of Aerobic and Anaerobic Capacities in Young Basketball Players	INTERNATIONAL JOURNAL OF ENVIRONMENTAL RESEARCH AND PUBLIC HEALTH		2020-02-01	2020		0	2	1	8
7	WOS	J	Mancha-Triguero, David; Garcia-Rubio, Javier; Antunez, Antonio; Ibanez, Sergio J.	Physical and Physiological Profiles of Aerobic and Anaerobic Capacities in Young Basketball Players	INTERNATIONAL JOURNAL OF ENVIRONMENTAL RESEARCH AND PUBLIC HEALTH		2020-02-01	2020		1
2	PUBMED	J	Mancha-Triguero D, Garc√≠a-Rubio J, Ant√∫nez A, Ib√°√±ez SJ.	Physical and Physiological Profiles of Aerobic and Anaerobic Capacities in Young Basketball Players.	Int J Environ Res Public Health		2020-02-27	2020		1
2	SCOPUS	J	Mancha‐triguero D., García‐rubio J., Antúnez A., Ibáñez S.J.	Physical ayers	International Journal of Environmental Research and Public Health			2020		1
7	SCOPUS	J	Mancha‐triguero D., García‐rubio J., Antúnez A., Ibáñez S.J.	Physical ayers	International Journal of Environmental Research and Public Health			2020		1
1	PUBMED	J	Brooks ER, Benson AC, Fox AS, Bruce LM.	Physical movement demands of elite-level netball match-play as measured by an indoor positioning system.	J Sports Sci	J Sports Sci	2020-04-10	2020	2020	0	2	1	1	1	2	C	P	F	SC	CATAPULT	OPTIMEYE S6	1	1	1	1	1	1														100	3D	NO			NO
1	WOS	J	van Gogh, Mikah J; Wallace, Lee K; Coutts, Aaron J	Positional Demands and Physical Activity Profiles of Netball.	Journal of strength and conditioning research	J Strength Cond Res	2020-May	2020	2020	0	2	1	1	1	2	C	P	F	SC	GPS	SPI-PRO												1								NO	NO	NO			NO
7	PUBMED	J	Garc√≠a-Ceberino JM, Ant√∫nez A, Feu S, Ib√°√±ez SJ.	Quantification of Internal and External Load in School Football According to Gender and Teaching Methodology.	Int J Environ Res Public Health	Int J Environ Res Public Health	2020-01-18	2020	2020	0	2	1	1	3	11	T	J	M	SC	RT	WIMU PRO										1						1				NO	3D	4			NO
1	WOS	J	Lopez-Laval, Isaac; Sitko, Sebastian; Muniz-Pardos, Borja; Cirer-Sastre, Rafel; Calleja-Gonzalez, Julio	Relationship Between Bench Press Strength and Punch Performance in Male Professional Boxers	JOURNAL OF STRENGTH AND CONDITIONING RESEARCH		2020-02-01	2020		0	2	7
6	SCOPUS	J	Hulin B.T., Gabbett T.J., Pickworth N.J., Johnston R.D., Jenkins D.G.	Relationships among playerload, high-intensity intermittent running ability, and injury risk in professional rugby league players	International Journal of Sports Physiology and Performance			2020		1
2	WOS	J	Carazo-Vargas, Pedro; Moncada-Jimenez, Jose	The association between sleep efficiency and physical performance in taekwondo athletes	RETOS-NUEVAS TENDENCIAS EN EDUCACION FISICA DEPORTE Y RECREACION		2020	2020		0	2	1	6
2	SCOPUS	J	Carazo-Vargas P., Moncada-Jiménez J.	The association between sleep efficiency and physical performance in taekwondo athletes [Asociación entre la eficiencia del sueño y el rendimiento físico en atletas de taekwondo]	Retos			2020		1
3	SCOPUS	J	Fox J.L., Stanton R., Sargent C., O'Grady C.J., Scanlan A.T.	The impact of contextual factors on game demands in starting, semiprofessional, male basketball players	International Journal of Sports Physiology and Performance			2020		1
2	PUBMED	J	Jones A, Page R, Brogden C, Langley B, Greig M.	The Influence of Playing Surface on the Loading Response to Soccer-Specific Activity.	J Sport Rehabil		2020-02-07	2020		0	2	1	8
1	WOS	J	Graham, Scott; Zois, James; Aughey, Robert; Duthie, Grant	The peak player load (TM) of state-level netball matches	JOURNAL OF SCIENCE AND MEDICINE IN SPORT	J Sci Med Sport	2020-02-01	2020	2020	0	2	1	1	1	2	C	P	F	SC	CATAPULT	OPTIMEYE S5	1																			100	3D	NO	YES	NO
1	SCOPUS	J	Graham S., Zois J., Aughey R., Duthie G.	The peak player load™ of state-level netball matches	Journal of Science and Medicine in Sport			2020		1
1	WOS	J	Krueger, Malte; Costello, Joseph T.; Stenzel, Mirko; Mester, Joachim; Wahl, Patrick	The physiological effects of daily cold-water immersion on 5-day tournament performance in international standard youth field-hockey players	EUROPEAN JOURNAL OF APPLIED PHYSIOLOGY		2020-01-01	2020		0	2	1	3
1	PUBMED	J	Krueger M, Costello JT, Stenzel M, Mester J, Wahl P.	The physiological effects of daily cold-water immersion on 5-day tournament performance in international standard youth field-hockey players.	Eur J Appl Physiol		2019-12-05	2020		1
1	WOS	J	Buttfield, Alec; Ball, Kevin	The practical application of a method of analysing the variability of within-step accelerations collected via athlete tracking devices	JOURNAL OF SPORTS SCIENCES		FEB 1 2020	2020		0	2	1	6
2	WOS	J	Buttfield, Alec; Ball, Kevin	The practical application of a method of analysing the variability of within-step accelerations collected via athlete tracking devices	JOURNAL OF SPORTS SCIENCES		FEB 1 2020	2020		1
1	PUBMED	J	Buttfield A, Ball K.	The practical application of a method of analysing the variability of within-step accelerations collected via athlete tracking devices.	J Sports Sci		2019-12-07	2020		1
2	PUBMED	J	Buttfield A, Ball K.	The practical application of a method of analysing the variability of within-step accelerations collected via athlete tracking devices.	J Sports Sci		2019-12-07	2020		1
1	WOS	J	Derie, Rud; Robberechts, Pieter; Van den Berghe, Pieter; Gerlo, Joeri; De Clercq, Dirk; Segers, Veerle; Davis, Jesse	Tibial Acceleration-Based Prediction of Maximal Vertical Loading Rate During Overground Running: A Machine Learning Approach.	Frontiers in bioengineering and biotechnology		2020	2020		0	2	1	6
5	SCOPUS	N	Malone J.J., Barrett S., Barnes C., Twist C., Drust B.	To infinity and beyond: the use of GPS devices within the football codes	Science and Medicine in Football			2020		0	2	5
5	SCOPUS	R	Reina M., García-Rubio J., Ibáñez S.J.	Training and competition load in female basketball: A systematic review	International Journal of Environmental Research and Public Health			2020		0	2	6
1	WOS	J	Gomez-Carmona, Carlos D.; Bastida-Castillo, Alejandro; Gonzalez-Custodio, Adrian; Olcina, Guillermo; Pino-Ortega, Jose	Using an Inertial Device (WIMU PRO) to Quantify Neuromuscular Load in Running: Reliability, Convergent Validity, and Influence of Type of Surface and Device Location	JOURNAL OF STRENGTH AND CONDITIONING RESEARCH		2020-02-01	2020		0	2	1	6
1	SCOPUS	J	Gómez-Carmona C.D., Bastida-Castillo A., González-Custodio A., Olcina G., Pino-Ortega J.	Using an Inertial Device (WIMU PRO) to Quantify Neuromuscular Load in Running: Reliability, Convergent Validity, and Influence of Type of Surface and Device Location	Journal of strength and conditioning research			2020		1
7	WOS	J	Gomez-Carmona, Carlos D.; Bastida-Castillo, Alejandro; Gonzalez-Custodio, Adrian; Olcina, Guillermo; Pino-Ortega, Jose	Using an Inertial Device (WIMU PRO) to Quantify Neuromuscular Load in Running: Reliability, Convergent Validity, and Influence of Type of Surface and Device Location	JOURNAL OF STRENGTH AND CONDITIONING RESEARCH		2020-02-01	2020		1
7	SCOPUS	J	Gómez-Carmona C.D., Bastida-Castillo A., González-Custodio A., Olcina G., Pino-Ortega J.	Using an Inertial Device (WIMU PRO) to Quantify Neuromuscular Load in Running: Reliability, Convergent Validity, and Influence of Type of Surface and Device Location	Journal of strength and conditioning research			2020		1
1	PUBMED	J	G√≥mez-Carmona CD, Bastida-Castillo A, Gonz√°lez-Custodio A, Olcina G, Pino-Ortega J.	Using an Inertial Device (WIMU PRO) to Quantify Neuromuscular Load in Running: Reliability, Convergent Validity, and Influence of Type of Surface and Device Location.	J Strength Cond Res		2020-01-28	2020		1
7	PUBMED	J	G√≥mez-Carmona CD, Bastida-Castillo A, Gonz√°lez-Custodio A, Olcina G, Pino-Ortega J.	Using an Inertial Device (WIMU PRO) to Quantify Neuromuscular Load in Running: Reliability, Convergent Validity, and Influence of Type of Surface and Device Location.	J Strength Cond Res		2020-01-28	2020		1
7	WOS	J	Benson, Lauren C.; Tait, Tyler J.; Befus, Kimberley; Choi, John; Hillson, Colin; Stilling, Carlyn; Grewal, Sagar; MacDonald, Kerry; Pasanen, Kati; Emery, Carolyn A.	Validation of a commercially available inertial measurement unit for recording jump load in youth basketball players	JOURNAL OF SPORTS SCIENCES		APR 17 2020	2020		0	1	1	5
3	PUBMED	J	Kozai AC, Twitchett E, Morgan S, Wyon MA.	Workload Intensity and Rest Periods in Professional Ballet: Connotations for Injury.	Int J Sports Med		2020-02-12	2020		0	2	7
1	WOS	P	PRISTUP A G	Acceleration measuring method for e.g. airplane, involves suspending inertial body using magnetized magnetic fluid, and measuring change in capacitance generated by displacement of inertial body due to linear acceleration						0	1	4
7	WOS	P	PRISTUP A G	Acceleration measuring method for e.g. airplane, involves suspending inertial body using magnetized magnetic fluid, and measuring change in capacitance generated by displacement of inertial body due to linear acceleration						1
7	WOS	P	ANDREEV A V; GOLUBOV A N; EZHOVA N P; LEBEDEV V A; MARCHUKOV E YU; FOMIN V N; SEMENOV V G; CHEPKIN V M	Aircraft engine oil tank, has compartment for supply of oil to engine at negative load factors, where compartment is separated from oil tank by horizontal partition which has centrifugal static air separator and replenishment passage						0	0
7	WOS	P	HU X; LIANG Z; XU Y	Apparatus and method for stimulating bicycle motion						0	1	4
1	WOS	P	FLACTION P; PRAZ M	Athlete`s muscular efficiency e.g. power, evaluating method for e.g. sports, involves associating measurement device to loads during test, and converting acceleration sequence into another sequence along presumed displacement direction						0	1	4
7	WOS	P	BONDARENKO V S; BOIKO E S; RATOV I P	Device for training of sportsmen-has endless belt track linked to drive and load application device allowing several different application regimes						0	1	4
7	WOS	P	ROMAKHIN P A	Exercise machine for simulation of walking or running-has endless belt running track on two drums, two vertical stands and inertial load unit with two masses linked by ties and rockers to splined bush						0	1	4
1	WOS	P	HUANG J; LIN W C	Relative center of gravity height determination method for motor vehicle, involves collecting vehicle dynamics data during vehicle roll condition which is sensed within predetermined range						0	1	4
1	WOS	P	SIMONENKO D V; SUPRUN A E; ROMANOV Y I	Sensor`s acceleration measuring method for use in e.g. cell phone, involves generating magnetic field within magnetic fluid, and modulating magnetic field to counteract displacement of inertial body due to acceleration						0	1	4
7	WOS	P	SIMONENKO D V; SUPRUN A E; ROMANOV Y I	Sensor`s acceleration measuring method for use in e.g. cell phone, involves generating magnetic field within magnetic fluid, and modulating magnetic field to counteract displacement of inertial body due to acceleration						1
7	WOS	P	YOO S; YOO S K	Speed control apparatus for treadmill, has control panel unit with control panel for controlling driving unit to accelerate or decelerate speed of track belt based on measured values of load sensor module						0	1	4
1	WOS	P	FREDERICK G; PRZYBYLO P; LI X; BARBAT S; MAHMOOD H	Vehicle e.g. short-profile car, underbody crash device, has pillar member e.g. metal box, moved to deployed position for positioning vehicle to increase crash energy absorbed in primary load path e.g. deformable sub-frame						0	1	4

## Sheet: Statistics
SEARCH AND DATABASE
KEYWORDS			IDENTIFICATION
1	ACCELEROMETER		WOS	NUMBER	SEARCH	TOTAL	WOS	MEDLINE	CURRENT CONTENTS	DERWENT	KCI-KOREAN
2	LOAD			1	1+2+3	245	229	180	64	5	2
3	SPORT			2	4+2+3	116	116	105	29	0	0
4	ACCELEROMETRY			3	1+6+3	40	38	33	12	0	0
5	MICROTECHNOLOGY			4	4+6+3	26	26	24	9	0	0
6	WORKLOAD			5	5+2+3	48	48	44	6	0	0
7	INERTIAL DEVICES			6	5+6+3	16	15	14	2	0	0
				7	7+2+3	67	58	40	18	7	1
				8	7+6+3	8	8	6	2	0	0
						566	538	446	142	12	3
			PUBMED	1	1+2+3	147
				2	4+2+3	125
				3	1+6+3	37
				4	4+6+3	38
				5	5+2+3	39
				6	5+6+3	14
				7	7+2+3	35
				8	7+6+3	8
						443
			SCOPUS	1	1+2+3	143
				2	4+2+3	73
				3	1+6+3	30
				4	4+6+3	21
				5	5+2+3	43
				6	5+6+3	13
				7	7+2+3	33
				8	7+6+3	6
						362
			TOTAL			1371
SEARCH CODIFICATION							TOTAL	SCREENING
DUPLICATES	1	YES					818
	0	NO					565
TOTAL FOUNDS							1383
OUTDATE	0	<31st December 2009					68
	1	1st January 2010 - 30th June 2019					401
	2	1st July 2019 - 1st May 2020					84
	3	Articles found in 1 but not found in 2					12
TOTAL EXCLUDED							68
TYPE OF RESEARCH	1	ARTICLE					322
	2	CONFERENCE					21
	3	BOOK					9
	4	PATENT					9
	5	NOTE					3
	6	REVIEW					29
	7	OTHER THEME					104
TOTAL EXCLUDED							175
OUT OF THEMATIC	1	SELECTED					118	ELEGIBILITY
	2	ANIMALS					7
	3	LOAD QUANTIFICATION WITHOUT ACCELEROMETER VARIABLES					37
	4	OUT OF SPORT CONTEXT					33
	5	VALIDITY AND RELIABILITY					38
	6	INDIVIDUAL SPORTS					59
	7	NON-INVASION SPORTS					14
	8	PHYSICAL CONDITIONING TESTS					16
TOTAL EXCLUDED							204
YEARS	2010						3	INCLUDED
	2011						0
	2012						2
	2013						6
	2014						8
	2015						11
	2016						11
	2017						17
	2018						21
	2019						24
	2020						15
INVASION SPORTS	1	GOAL THROWING					33
	2	TRY SCORING					60
	3	GOAL STRICKING					25
SPORT	1	BASKETBALL					20
	2	NETBALL					9
	3	LACROSSE					1
	4	HANDBALL					3
	5	RUGBY					16
	6	RUGBY UNION					13
	7	RUGBY 7					2
	8	AUSTRALIAN FOOTBALL					22
	9	AMERICAN FOOTBALL					7
	10	HOCKEY					1
	11	SOCCER					24
CONTEXT	C	Competition					58
	T	Training					32
	C & T	Training and Competition					28
LEVEL	E	Elite					46
	P	Professional					37
	J	Junior					22
	U	Universitary					9
	A	Amateur					3
	R	Referees					1
GENDER	M	Male					102
	F	Female					16
LOCATION	SC	SCAPULAE					113
	COM	CENTER OF MASS					4
	ST	STERNUM					1
COMPANY	CATAPULT	CATAPULT SPORTS					76
	GPS	GPS SPORTS					14
	STAT	STATSPORTS					5
	RT	REALTRACK SYSTEMS					13
	FREE	FREESCALE SEMICOND					1
	ACT	ACTIGRAPH					1
	NOOR	NOORDWIJK					3
	RADIO	RADIONOR COMUNICATIONS					1
	GULF	GULFCOAST DATA CONCEPTS					3
	ZEPHYR	ZEPHYR TECHNOLOGY					1
MODEL	MINIMAX S3	MINIMAX S3					5
	MINIMAX S4	MINIMAX S4					19
	MINIMAX S5	MINIMAX S5					4
	TEAM 2.5	TEAM 2.5					8
	OPTIMEYE S4	OPTIMEYE S4					5
	OPTIMEYE S5	OPTIMEYE S5					32
	OPTIMEYE S6	OPTIMEYE S6					3
	SPI-HPU	SPI-HPU					3
	TEAM AMS	TEAM AMS					1
	SPI-PRO	SPI-PRO					3
	SPI-PRO XII	SPI-PRO XII					5
	SPI-ELITE	SPI-ELITE					2
	VIPER V2	VIPER V2					3
	VIPER POD 2	VIPER POD 2					1
	APEX	APEX					1
	WIMU PRO	WIMU PRO					13
	MMA7361L	MMA7361L					1
	ACTILIFE V12	ACTILIFE V12					1
	JOHAN	JOHAN SPORTS					3
	ZXY SPORTRACK	ZXY SPORTRACK					1
	X8-MINI	X8-MINI					3
	ZEPHYR BIOHARNESS	ZEPHYR BIOHARNESS					1
VARIABLES	PLTM	PL					77
	PLX	PLX					14
	PLY	PLY					14
	PLZ	PLZ					13
	PLSLOW	PLSLOW					11
	PL2D	PL2D					8
	IMA	IMA					2
	LOC EF	LOCOMOTION EFFICIENCY					1
	COLLISION	COLLISION					7
	IMPACT	IMPACT					14
	FLOAD	FORCE LOAD					2
	BL	BODY LOAD					5
	BL2D	BODY LOAD 2D					1
	TL	TOTAL LOAD					5
	DSL	DYNAMIC STRESS LOAD					1
	PLRT	PLAYER LOAD BY REALTRACK					12
	ACEL	TOTAL ACCELERATION					3
	PLRE	PLAYER LOAD BY RADIOEYE					2
	IMPLOAD	IMPULSE LOAD					2
JOURNALS	J Strength Cond Res	JOURNAL OF STRENGTH AND CONDITIONING RESEARCH					21
	Int J Sports Physiol Perform	INTERNATIONAL JOURNAL OF SPORTS PHYSIOLOGY AND PERFORMANCE					28
	PLoS One	PLOS ONE					1
	J Sci Med Sport	JOURNAL OF SCIENCE AND MEDICINE IN SPORT					11
	Isokinet Exerc Sci	ISOKINETICS AND EXERCISE SCIENCE					1
	Int J Environ Res Public Health	INTERNATIONAL JOURNAL OF ENVIRONMENTAL RESEARCH AND PUBLIC HEALTH					8
	Int J Perf Anal Sport	iNTERNATIONAL JOURNAL OF PERFORMANCE ANALYSIS IN SPORT					2
	Front Physiol	FRONTIERS IN PHYSIOLOGY					3
	Front Psychol	FRONTIERS IN PSYCHOLOGY					3
	Sports	SPORTS					4
	J Sports Sci	JOURNAL OF SPORTS SCIENCES					10
	Sportis	SPORTIS-SCIENTIFIC TECHNICAL JOURNAL OF SCHOOL SPORT PHYSICAL EDUCATION AND PSYCHOMOTRICITY					1
	Eur J Sport Sci	EUROPEAN JOURNAL OF SPORT SCIENCE					4
	J Sports Sci Med	JOURNAL OF SPORTS SCIENCE AND MEDICINE					3
	J Hum Kinet	JOURNAL OF HUMAN KINETICS					3
	Res Q Exerc Sport	RESEARCH QUARTERLY FOR EXERCISE AND SPORT					2
	Biol Sport	BIOLOGY OF SPORT					2
	E-Balonmano.com J Sport Sci	E-BALONMANO.COM JOURNAL OF SPORT SCIENCE					1
	Int J Sports Med	INTERNATIONAL JOURNAL OF SPORTS MEDICINE					3
	BMJ Open Sport Exerc Med	BMJ OPEN SPORTS EXERCISES AND MEDICINE					1
	Physiol Behav	PHYSIOLOGY & BEHAVIOR					1
	Int J Sports Sci Coach	INTERNATIONAL JOURNAL OF SPORTS SCIENCE & COACHING					1
	Kinesiology	KINESIOLOGY					2
	Int J Comp Sci Sport	INTERNATIONAL JOURNAL OF COMPUTER SCIENCE IN SPORT					1
	Sci Med Foot	SCIENCE AND MEDICINE IN FOOTBALL					1
	Br J Sports Med	BRITISH JOURNAL OF SPORTS MEDICINE					1
	Sports Health	SPORTS HEALTH-A MULTIDISCIPLINARY APPROACH					1
	Others	JOURNALS WITH <3 ARTICLES					18
FREQUENCY	100	100					102
	NO	NO					16
PLANES OF MOVEMENT	3D	3D					106
	2D	2D					0
	NO	NO					12
NUMBER OF ACELEROMETERS	3	3					1
	4	4					8
	NO	NO					109
RELIABLE & VALID	YES	ONLY RELIABLE					37
	YES	ONLY VALID					10
	YES	RELIABLE AND VALID					30
	NO	RELIABLE AND VALID					41
